# Supplementary material for: Unraveling the Anthocyanin Regulatory Mechanisms of White Mutation in Verbena stricta by Integrative Transcriptome and Metabolome Analysis
Source: Genes (Basel). 2024 Nov 21;15(12):1496. doi: 10.3390/genes15121496 (PMC11675223; doi:10.3390/genes15121496)
Supplement: Supplementary file 1 [file genes-15-01496-s001.zip › supplementary files/supplementary table.xlsx]

## Sheet: Table S1
	Table S1 Primer sequences of genes used for qPCR verification
GAPDH-F	AGCCGTTCAAGCATTTTC
GAPDH-R	ATCCCCATTCGTTGTCGT
F3'5'H(cluster-3344.38532)-F	ATGGTTTTCGCCCACTAC
F3'5'H(cluster-3344.38532)-R	CCTCCGATGACCTCACGT
BZ1(cluster-3344.38862)-F	CTTCTGGACTGCGGCTTC
BZ1(cluster-3344.38862)-R	TCCCCTGTTTCTTTTGATC
3AT(cluster-3344.31256)-F	GCCGAGTGCGACAAGGAC
3AT(cluster-3344.31256)-R	GCCAAGGCTGGGAATACG
CHS(cluster-3344.38642)-F	CGAAACTCGGCAAAGAAG
CHS(cluster-3344.38642)-R	GCAGAAAACAAGGTGGGT
ANS(cluster-3344.35552)-F	GCTACAAGCGAGTATGCC
ANS(cluster-3344.35552)-R	CCTCCATTCCACCAACTT
WRKY(cluster-3344.32532)-F	AGGTGTACGTATGCTGGTTG
WRKY(cluster-3344.32532)-R	ATTTGCTGTGTTATGGCTATT

## Sheet: Table S2
	Table S2 Types and contents of differently expressed flavonoid compounds in P and W
Index	Formula	Compounds	Class I	Class II	CAS	G_P1	G_P2	G_P3	G_W1	G_W2	G_W3	Log2FC	Type
pme1665	C27H30O15	IsoVitexin-7-O-glucoside(Saponarin)	Flavonoids	Flavonoid carbonoside	20310-89-8	70724	66572	70041	3210.1	7848.5	6828.5	-3.53499	down
pme1777	C27H31O16+	Cyanidin-3,5-O-diglucoside (Cyanin)	Flavonoids	Anthocyanidins	2611-67-8	35209000	33756000	37596000	9	9	9	-21.9122	down
Lmlp006175	C21H22O10	Isosalipurposide (Phlorizin Chalcone)	Flavonoids	Chalcones	4547-85-7	82299	86287	91277	19335	12961	17017	-2.39771	down
Amxp01686	C28H33O17+	Petunidin-3,5-di-O-glucoside	Flavonoids	Anthocyanidins	25846-73-5	8857000	8511600	10735000	9	9	9	-19.9894	down
Lmlp005572	C21H20O10	Galangin-7-O-glucoside	Flavonoids	Flavones	-	826320	877640	1228600	6116400	5885400	5465000	2.57438	up
pmb2970	C28H34O16	Hesperetin-5,7-di-O-glucoside	Flavonoids	Flavanones	-	13072	11399	9313.8	34330	35813	32462	1.60265	up
MWSHY0189	C21H20O10	Apigenin-7-O-glucoside(Cosmosiin)	Flavonoids	Flavones	578-74-5	966000	936920	1318400	6017300	6124200	5953200	2.48984	up
Lmgp003335	C21H20O10	4',5-Dihydroxyisoflavone-7-O-galactoside	Flavonoids	Isoflavones	-	743320	899380	1376800	5517200	6303900	5561900	2.5253	up
Lmfn003760	C21H18O13	Quercetin-4'-O-glucuronide	Flavonoids	Flavonols	201463-36-7	63839	100220	109600	313930	273690	318690	1.72763	up
Lmyn006227	C15H10O5	Galangin (3,5,7-Trihydroxyflavone)	Flavonoids	Flavones	548-83-4	4928200	5190500	4208000	14720000	14111000	12900000	1.54241	up
pmp000344	C15H10O5	3',4',7-Trihydroxyflavone	Flavonoids	Flavones	2150-11-0	72065	67785	53611	193050	187970	185510	1.55011	up
Lmgp004731	C21H20O10	Genistein-7-O-galactoside	Flavonoids	Isoflavones	-	906770	891360	1346700	6035000	6972700	6040500	2.5986	up
MWSHY0063	C21H20O10	Sophoricoside	Flavonoids	Isoflavones	152-95-4	889520	834430	1227900	6819500	5942100	5926000	2.66239	up
pme1786	C29H35O17+	Malvidin-3,5-di-O-glucoside (Malvin)	Flavonoids	Anthocyanidins	-	5228100	6304200	6434000	9	9	9	-19.3439	down
mws1094	C15H12O6	Aromadendrin (Dihydrokaempferol)	Flavonoids	Flavanonols	480-20-6	25177	29364	22010	213080	193110	222800	3.03854	up
Zmjp006969	C17H14O6	Pectolinarigenin	Flavonoids	Flavones	520-12-7	9885.5	7723.8	11740	96445	82670	93529	3.21562	up
Zmbp002578	C29H33O17+	Cyanidin-3-O-(6''-O-acetyl)glucoside-5-O-glucoside	Flavonoids	Anthocyanidins	-	4147300	3962800	4791400	9	9	9	-18.8661	down
Lmyp005841	C21H20O9	Chrysin-7-O-glucoside	Flavonoids	Flavones	31025-53-3	32619	39766	36349	2793.5	5406.5	3709.6	-3.19061	down
HJAP057	C17H14O6	Dihydroxy-dimethoxyflavone	Flavonoids	Flavones	-	8775.6	9093.1	10338	97266	84614	89646	3.26698	up
pmb0587	C28H30O17	Chrysoeriol-7-O-(2''-O-glucuronyl)glucoside	Flavonoids	Flavones	-	34234	39378	35606	9	9	9	-11.982	down
pme1793	C27H31O15+	Pelargonidin-3,5-O-diglucoside	Flavonoids	Anthocyanidins	17334-58-6	988020	1027100	900220	9	9	9	-16.7203	down
pmp001290	C27H26O17	Apigenin-7-O-(2''-glucurosyl)glucuronide	Flavonoids	Flavones	74696-01-8	14529000	13810000	20045000	66328000	56138000	69632000	1.98924	up
Hmjp003248	C30H30O19	Luteolin-7-O-(6''-malonyl)glucuronide-5-O-rhamnoside	Flavonoids	Flavones	-	80920	96699	98932	6544.8	2445.2	792.34	-4.82122	down
Zmxp003107	C27H30O16	Luteolin-7,3'-di-O-glucoside	Flavonoids	Flavones	52187-80-1	146560	181790	188630	1194700	1013300	1054500	2.6578	up
pmf0616	C31H37O18+	Malvidin-3-O-(6''-O-acetyl)glucoside-5-O-glucoside	Flavonoids	Anthocyanidins	-	776120	1021700	881520	9	9	9	-16.5986	down
Lmzn001572	C27H26O18	Scutellarein-7-O-glucuronosyl-(1->2)-glucuronide	Flavonoids	Flavones	150641-65-9	5957900	7660400	8073100	18025000	18589000	21952000	1.43294	up
Zmhp002776	C21H18O10	Chrysin-7-O-Glucuronide	Flavonoids	Flavones	35775-49-6	3265800	3118500	3703000	1061200	879380	937910	-1.80916	down
Lmdp003808	C16H12O7	Azaleatin (5-O-Methylquercetin)	Flavonoids	Flavonols	529-51-1	94278	238140	105850	710750	537160	720210	2.16693	up
mws1179	C21H22O10	Naringenin-7-O-glucoside (Prunin)	Flavonoids	Flavanones	529-55-5	21291	20045	18984	202870	173720	205130	3.26962	up
mws0059	C27H30O16	Quercetin-3-O-rutinoside (Rutin)	Flavonoids	Flavonols	153-18-4	54719	42895	50510	14834	24632	21290	-1.28571	down
Smpp002618	C25H27O13+	Malvidin-3-O-(6''-O-acetyl)glucoside	Flavonoids	Anthocyanidins	-	694420	764440	1036100	9	9	9	-16.4957	down
Smpp002418	C24H25O13+	Petunidin-3-O-(6''-O-Acetyl)glucoside	Flavonoids	Anthocyanidins	-	666500	501270	873590	9	9	9	-16.2062	down
pmp000579	C22H22O11	Diosmetin-7-O-galactoside	Flavonoids	Flavanones	-	6984700	10411000	12383000	24680000	21327000	23249000	1.21766	up
pmf0614	C28H33O16+	Peonidin-3,5-O-diglucoside	Flavonoids	Anthocyanidins	47851-83-2	133850	123110	143730	9	9	9	-13.8572	down
HJN087	C21H22O10	Naringenin-4'-O-glucoside	Flavonoids	Flavanones	-	121580	144490	134640	36428	35382	35734	-1.89763	down
HJN090	C21H22O10	Butin-7-O-glucoside	Flavonoids	Flavanones	-	129830	154600	173290	39549	25789	45509	-2.0459	down
Hmgp002189	C22H22O11	Hispidulin-7-O-Glucoside	Flavonoids	Flavones	17680-84-1	6764600	11910000	12218000	26055000	21786000	22550000	1.18813	up
MWSmce415	C17H14O6	Cirsimaritin (4',5-dihydroxy-6,7-dimethoxyflavone)	Flavonoids	Flavones	6601-62-3	9123.7	9379.5	11279	102480	81284	93997	3.22132	up
MWS20151	C15H10O5	Apigenin	Flavonoids	Flavones	520-36-5	1110100	1155800	994490	3497000	3302800	2865000	1.5677	up
Lmjp001367	C26H29O15+	Cyanidin-3-O-(2''-O-xylosyl)galactoside	Flavonoids	Anthocyanidins	-	63151	55208	68598	9	9	9	-12.7575	down
Lmjp003655	C22H22O11	6-C-MethylKaempferol-3-glucoside	Flavonoids	Flavones	-	8318700	11473000	12151000	24742000	21460000	19452000	1.0394	up
pmp001289	C28H28O18	Chrysoeriol-7-O-(2''-O-glucuronyl)glucuronide	Flavonoids	Flavones	-	1094200	1298900	1820400	9154200	6883500	8563800	2.54566	up
Lmmp003903	C23H22O12	Kaempferol-3-O-(2''-acetyl)glucoside	Flavonoids	Flavonols	-	2074300	2541600	4373200	22412000	17299000	16923000	2.65542	up
HJN055	C21H24O10	Dihydrocharcone-4'-O-glucoside	Flavonoids	Chalcones	-	357220	282850	358050	61575	66167	83218	-2.24224	down
Hmmp004965	C22H22O11	Diosmetin-7-O-glucoside	Flavonoids	Flavanones	20126-59-4	8084700	11110000	11646000	25774000	20063000	21666000	1.13012	up
Zmmp003591	C33H41O20+	Delphinidin-3-O-(2'''-O-p-coumaroyl)rutinoside	Flavonoids	Anthocyanidins	-	44125	23384	75564	9	9	9	-12.3715	down
Zmjp003031	C27H30O16	Orientin-2''-O-galactoside	Flavonoids	Flavonoid carbonoside	-	52694	70384	77909	27166	7910.3	9945.8	-2.1584	down
HJAP135	C24H24O12	Pinocembrin-7-O-(6''-O-malonyl)glucoside	Flavonoids	Flavanones	-	48168	62167	54483	7290.8	7845.7	9198.4	-2.75978	down
HmLn000659	C13H16O10	3-O-Galloyl-glucose	Tannins	Tannin	-	214250	161690	209550	19604	22399	13341	-3.40315	down
Zmmp003779	C37H39O18+	Petunidin-3-O-(6''-O-p-coumaroyl)rutinoside	Flavonoids	Anthocyanidins	-	48400	35027	40081	9	9	9	-12.1594	down
Zmap009745	C18H16O7	Ayanin (3',5-Dihydroxy-3,4',7-Trimethoxyflavone)	Flavonoids	Flavones	572-32-7	2214	2452	1102.3	33611	24459	27775	3.89552	up
mws2118	C21H24O10	Phloretin-2'-O-glucoside (Phlorizin)	Flavonoids	Chalcones	60-81-1	170210	135110	175650	30448	26936	27467	-2.50294	down
pme1398	C21H21O12+	Delphinidin-3-O-glucoside (Mirtillin)	Flavonoids	Anthocyanidins	50986-17-9	94755	79372	117210	2748.7	1457.1	4516.7	-5.0618	down
pme1201	C15H14O5	Phloretin	Flavonoids	Chalcones	60-82-2	11766	8577.2	11376	9	9	9	-10.1982	down
Hmpp002612	C27H30O16	Luteolin-7-O-gentiobioside	Flavonoids	Flavones	-	212620	206800	282740	1276400	1000200	976490	2.21194	up
pmp000585	C24H22O13	Apigenin-7-O-(6''-malonyl)glucoside	Flavonoids	Flavones	86546-87-4	19790	12620	19645	208670	186730	150820	3.39137	up
Xmsn002700	C21H22O12	Taxifolin-3'-O-glucoside	Flavonoids	Flavanonols	31106-05-5	36468	39920	50500	2683.5	5944.2	4817.2	-3.23842	down
Lmnp002741	C27H30O14	Genkwanin-6-C-(2''-O-apiosyl)glucoside	Flavonoids	Flavonoid carbonoside	-	473620	341980	464080	9	9	9	-15.5325	down
Lmjp006533	C18H16O7	Pachypodol (5,4'-dihydroxy-3,7,3'-trimethoxyflavone)	Flavonoids	Flavones	33708-72-4	2042.5	2747.4	1291.5	32477	23003	28939	3.79509	up
pmp000194	C24H22O13	6''-O-Malonylgenistin	Flavonoids	Isoflavones	51011-05-3	681550	617590	742960	7996600	5981200	6268500	3.30953	up
Lmmn004912	C16H12O7	3-O-Methylquercetin	Flavonoids	Flavonols	1486-70-0	8227.8	7870	11263	3135	2395.1	1291.1	-2.00401	down
Lmmn003398	C23H22O12	Kaempferol-3-O-(6''-acetyl)glucoside	Flavonoids	Flavonols	-	320820	425730	713030	3117700	2076300	2455000	2.38972	up
Lmcp001821	C21H21O12+	Delphinidin-3-O-galactoside	Flavonoids	Anthocyanidins	28500-00-7	98414	96076	115790	2661.4	8108.2	3708.7	-4.42161	down
Lmmp101993	C33H35O23+	Pelargonidin-3,5,7'-tri-O-glucuronide	Flavonoids	Anthocyanidins	-	8864900	9198300	9646000	1069600	934700	1317300	-3.06041	down
Smsp001963	C33H37O23+	Cyanidin-3-O-glucoside-5-O-diglucuronide	Flavonoids	Anthocyanidins	-	113460	136240	144870	39153	46282	47059	-1.57435	down
pmb0711	C27H30O16	Quercetin-7-O-Rutinoside	Flavonoids	Flavonols	147714-62-3	165730	150140	216660	77301	91850	46699	-1.30283	down
mws1033	C16H14O6	Homoeriodictyol	Flavonoids	Flavanones	446-71-9	9	9	9	2906	4429.7	4481.2	8.77368	up
Cmyp002064	C22H22O11	Yuanhuanin	Flavonoids	Flavones	83133-14-6	4655700	8279300	9344700	18486000	13763000	20357000	1.2395	up
pmb3045	C23H22O13	Tricin-7-O-Glucuronide	Flavonoids	Flavones	-	222470	211540	140260	9	9	9	-14.3765	down
mws0042	C15H14O7	Epigallocatechin	Flavonoids	Flavanols	970-74-1	3154.5	2755	2265.8	5957	7465.5	5328.2	1.1976	up
Lmtn002997	C22H22O13	Mearnsetin-3-O-glucoside	Flavonoids	Flavones	-	14532	15509	9507.6	9	9	9	-10.5165	down
mws2627	C16H12O7	Tamarixetin (3,3',5,7-Tetrahydroxy-4'-Methoxyflavone)	Flavonoids	Flavonols	603-61-2	4308.8	3996.4	5383.6	14766	11451	10461	1.42192	up
Zmhp006502	C25H24O14	Kaempferide-3-O-(6''-malonyl)glucoside	Flavonoids	Flavonols	-	9	9	9	38014	24696	26017	11.6822	up
Lmmp003306	C25H26O15	Quercetin-3-O-xylosyl(1→2)arabinoside	Flavonoids	Flavonols	-	19510	26440	33285	9	9	9	-11.519	down
Lmpp003662	C30H27O14+	Delphinidin-3-O-(6''-O-p-coumaroyl)glucoside	Flavonoids	Anthocyanidins	-	152840	128810	206940	61372	75261	46759	-1.41369	down
mws1299	C21H20O11	Luteolin-8-C-glucoside (Orientin)	Flavonoids	Flavonoid carbonoside	28608-75-5	7928.2	14902	11058	761.53	741.36	5177.6	-2.34276	down
pmp000172	C23H24O11	5,2'-Dihydroxy-7,8-dimethoxyflavone glycosides	Flavonoids	Flavones	-	12203	21245	24704	83645	51881	61051	1.75719	up
Hmqp003435	C29H30O17	Apigenin-7-O-(2''-O-apiosyl)(6''-Malonyl)glucoside	Flavonoids	Flavones	-	39640	27063	25071	134130	81584	113370	1.8423	up
Lmqn004838	C15H8O8	3-O-Methylellagic acid	Tannins	Tannin	-	386520	799540	473300	2070200	1917900	3107100	2.09622	up
Lmfn000604	C13H16O10	6-O-Galloyl-glucose	Tannins	Tannin	13186-19-1	190100	124060	112990	11786	18596	8338.9	-3.46356	down
HJAP056	C23H24O11	Dihydroxy-dimethoxyflavone-7-O-glucoside	Flavonoids	Flavones	-	52750	70065	78496	351920	231010	234310	2.02133	up
Lmjp004941	C16H12O6	Rhamnocitrin (7-Methylkaempferol)	Flavonoids	Flavonols	569-92-6	2330300	2510800	2306300	8809200	6091300	6344800	1.57165	up
Zmhp005139	C25H24O15	Tamarixetin-3-O-(6''-malonyl)glucoside	Flavonoids	Flavonols	-	34396	30206	32428	89636	66256	64350	1.18259	up
pmp000581	C23H22O11	Apigenin-7-O-(6''-acetyl)glucoside	Flavonoids	Flavones	72741-92-5	1041500	879530	4302400	7805700	6305400	6274500	1.71177	up
Lmcp004436	C30H27O14+	Cyanidin-3-O-(6''-O-caffeoyl)glucoside	Flavonoids	Anthocyanidins	-	210000	187410	258520	1004700	981430	959790	2.1671	up
MWSHY0069	C16H12O6	Hispidulin (5,7,4'-Trihydroxy-6-methoxyflavone)	Flavonoids	Flavones	1447-88-7	2172900	2414800	2223600	8994700	6035300	6147500	1.63653	up
Lmtn002796	C21H22O11	Aromadendrin-7-O-glucoside	Flavonoids	Flavanonols	28189-90-4	31171	55567	31828	259970	418590	518660	3.33593	up
pmb2981	C33H40O19	Apigenin-8-C-glucoside-7-O-Rutinoside	Flavonoids	Flavonoid carbonoside	-	12238	16810	7969.1	2755.4	450.82	841.58	-3.19298	down
MWSHY0009	C16H12O6	Diosmetin (5,7,3'-Trihydroxy-4'-methoxyflavone)	Flavonoids	Flavanones	520-34-3	2283800	2540300	2289700	9140100	6176800	5971300	1.58136	up
MWSslk190	C21H20O10	Oroxin A	Flavonoids	Flavones	57396-78-8	8666.7	12485	9345.6	43154	27181	50299	1.98388	up
pmp000191	C23H22O11	6''-O-Acetylgenistin	Flavonoids	Isoflavones	73566-30-0	937700	751510	4017900	6829800	5845600	5854200	1.699	up
Zmhn003257	C16H12O6	5,7,2'-Trhiyroxy-8-methoxyflavone	Flavonoids	Flavones	-	225290	230260	207350	942370	629510	586100	1.70282	up
Lmwp003442	C21H20O11	Amoenin	Flavonoids	Flavonols	-	38654	39944	44644	274800	216060	140950	2.358	up
mws0914	C15H12O5	Pinobanksin	Flavonoids	Flavanonols	548-82-3	88669	47380	112600	9	9	9	-13.1689	down
MWSHY0073	C16H12O6	Tectorigenin	Flavonoids	Isoflavones	548-77-6	379310	411380	366660	1574200	1035600	958540	1.62443	up
Lmmp002988	C33H34O23	Apigenin-7-O-(2''-O-glucuronyl)glucuronide-4'-O-glucuronide	Flavonoids	Flavones	-	411760	917800	565010	82844	49060	37468	-3.4836	down
Lmsp003252	C28H32O17	Isorhamnetin-3-O-sophoroside	Flavonoids	Flavonols	-	9	9	9	61668	171430	168400	13.8601	up
Zmgp004436	C23H24O13	okanin 4'-(6''-O-acetylglucoside)	Flavonoids	Chalcones	-	30200	34034	70402	9	9	9	-12.2838	down
Lmmp003091	C27H30O16	Quercetin-3-O-(4''-O-glucosyl)rhamnoside	Flavonoids	Flavonols	59262-54-3	230220	156700	306500	113110	108240	62013	-1.29108	down
Hmcp001919	C30H34O18	isorhamnetin-3-O-(6''-acetylglucosyl)(1→3)-glucoside	Flavonoids	Flavonols	-	38476	82542	36082	9	9	9	-12.5064	down
Lmtp001633	C34H43O20+	Peonidin-3-O-rutinoside-5-O-glucoside	Flavonoids	Anthocyanidins	-	3282.2	2774.1	3058.2	14572	24172	10905	2.44553	up
Hmmp002121	C23H16O11	Isorhamnetin-3-O-gallate	Flavonoids	Flavonols	-	29009	47840	27079	18782	10891	14048	-1.24919	down
Zmcp002986	C33H41O21+	Cyanidin-3-O-sophoroside-5-O-glucoside	Flavonoids	Anthocyanidins	47888-56-2	9	9	9	16371	18258	11719	10.7453	up
mws0856	C21H20O12	Quercetin-4'-O-glucoside (Spiraeoside)	Flavonoids	Flavonols	20229-56-5	44486	61330	55032	78434	155080	134150	1.19269	up
pmb0716	C29H34O17	Tricin-4'-O-glucoside-7-O-glucoside	Flavonoids	Flavones	-	3664.5	769.47	1622	6540	20371	16273	2.83407	up
Lmsp003161	C33H40O20	Kaempferol-3-O-sophoroside-7-O-rhamnoside	Flavonoids	Flavonols	-	4825.8	7345.5	4405.1	22951	73804	71458	3.34309	up
Lmmp002795	C22H22O11	Pratensein-7-O-glucoside	Flavonoids	Isoflavones	36191-03-4	9	9	9	166080	51586	85889	13.4567	up
pmb2976	C33H40O20	Chrysoeriol-8-C-arabinoside-7-O-Sophoroside	Flavonoids	Flavonoid carbonoside	-	43336	18757	71104	9	9	9	-12.2683	down
mws0463	C16H14O6	Hesperetin	Flavonoids	Flavanones	520-33-2	1483.5	1123.8	1319.3	4061	2082.3	2674.4	1.16712	up
HJAP127	C33H40O20	Quercetin-3-O-(2''-O-Rhamnosyl)rutinoside	Flavonoids	Flavonols	55696-57-6	54886	17889	81187	9	9	9	-12.4773	down
Lmmp003767	C21H18O12	Kaempferol-7-O-glucuronide	Flavonoids	Flavonols	-	9	9	9	489880	219950	129120	14.9233	up
Lmjp002596	C26H28O16	Quercetin-3-O-sambubioside	Flavonoids	Flavonols	83048-35-5	3874.8	14812	18726	24943	123570	78322	2.60004	up
mws1329	C21H20O12	Quercetin-7-O-glucoside	Flavonoids	Flavonols	491-50-9	30404	32751	31640	40638	95947	63866	1.08037	up
mws0024	C7H6O5	Gallic acid	Tannins	Tannin	149-91-7	330280	72688	656630	41160	49786	26984	-3.16751	down
Lmjp005871	C18H16O7	Penduletin (5,4'-Dihydroxy-3,6,7-trimethoxyflavone)	Flavonoids	Flavones	569-80-2	10904	1409.9	1187.8	204.82	382.54	96.307	-4.3037	down
Zmhp004065	C18H16O7	7,8-Dihydroxy-5,6,4'-trimethoxyflavone	Flavonoids	Flavones	-	22807	3121.8	1779.8	108.76	549.12	458.82	-4.63302	down
MWSslk060	C18H16O7	Eupatilin (5,7-Dihydroxy-3',4',6-Trimethoxyflavone)	Flavonoids	Flavones	22368-21-4	23366	2568.2	2169.3	396.43	875.15	95.913	-4.36114	down
Hmhp005846	C18H16O7	Tenaxin I	Flavonoids	Flavones	86926-52-5	22628	2093.7	2053.8	212.16	1137.8	273.88	-4.04343	down

## Sheet: Table S3
	Table S3 The sequences information by RNA-seq
Sample	Raw Reads	Clean Reads	Clean Base(G)	Error Rate(%)	Q20(%)	Q30(%)	GC Content(%)
G_P1	62012618	59562688	8.93	0.03	97.65	93.61	44.59
G_P2	60099636	58159368	8.72	0.03	97.64	93.63	44.86
G_P3	62710960	60826192	9.12	0.03	97.66	93.61	44.66
G_W1	72963314	69040490	10.36	0.03	97.9	94.21	44.36
G_W2	85284214	81348694	12.2	0.03	97.72	93.77	44.63
G_W3	65603090	63183368	9.48	0.03	97.66	93.62	44.75

## Sheet: Table S4
	Table S4 All unigene annotion
ID	KEGG	NR	Swissprot	Tremble	KOG	GO	Pfam
Cluster-0.0	--	--	--	--	--	--	--
Cluster-1.0	K01051 pectinesterase [EC:3.1.1.11] | (RefSeq) pectinesterase-like (A)	pectinesterase-like [Arachis duranensis]	PME37_ARATH RecName: Full=Probable pectinesterase/pectinesterase inhibitor VGDH2; AltName: Full=VANGUARD1-like protein 2; Short=VGD1-like protein 2; Includes: RecName: Full=Pectinesterase inhibitor VGDH2; AltName: Full=Pectin methylesterase inhibitor VGDH2; Includes: RecName: Full=Pectinesterase VGDH2; Short=PE VGDH2; EC=3.1.1.11; AltName: Full=Pectin methylesterase 37; Short=AtPME37; AltName: Fu…	G7IBR7_MEDTR RecName: Full=Pectinesterase {ECO:0000256|RuleBase:RU000589}; EC=3.1.1.11 {ECO:0000256|RuleBase:RU000589};	--	GO:0071944,cell periphery; GO:0005618,cell wall; GO:0005576,extracellular region; GO:0090406,pollen tube; GO:0045330,aspartyl esterase activity; GO:0030599,pectinesterase activity; GO:0046910,pectinesterase inhibitor activity; GO:0042545,cell wall modification; GO:0045490,pectin catabolic process	Pectinesterase
Cluster-10.0	K00423 L-ascorbate oxidase [EC:1.10.3.3] | (RefSeq) L-ascorbate oxidase homolog (A)	hypothetical protein TanjilG_09380 [Lupinus angustifolius]	ASOL_BRANA RecName: Full=L-ascorbate oxidase homolog; EC=1.10.3.-; Flags: Precursor;	A0A1J7GIQ4_LUPAN SubName: Full=Uncharacterized protein {ECO:0000313|EMBL:OIV94225.1};	Multicopper oxidases	GO:0005576,extracellular region; GO:0005507,copper ion binding; GO:0016491,oxidoreductase activity	Multicopper oxidase
Cluster-100.0	--	--	--	--	--	--	--
Cluster-1000.0	K12175 COP9 signalosome complex subunit 1 | (RefSeq) predicted protein (A)	COP9 signalosome complex subunit 1 [Capsicum chinense]	--	A0A2G3AQP0_CAPCH SubName: Full=COP9 signalosome complex subunit 1 {ECO:0000313|EMBL:PHT96547.1};	COP9 signalosome, subunit CSN1	--	--
Cluster-1001.0	--	--	--	--	--	--	--
Cluster-1002.0	--	--	--	--	Transcriptional activator of the JUN family	--	Jun-like transcription factor
Cluster-1003.0	K11128 H/ACA ribonucleoprotein complex subunit 1 | (RefSeq) putative H/ACA ribonucleoprotein complex subunit 1-like protein 1 (A)	hypothetical protein LSAT_8X145841 [Lactuca sativa]	NLAL1_ARATH RecName: Full=Putative H/ACA ribonucleoprotein complex subunit 1-like protein 1;	A0A1D1XYY9_9ARAE RecName: Full=H/ACA ribonucleoprotein complex subunit {ECO:0000256|RuleBase:RU364004}; Flags: Fragment;	H/ACA small nucleolar RNP component GAR1	GO:0031429,box H/ACA snoRNP complex; GO:0009535,chloroplast thylakoid membrane; GO:0005730,nucleolus; GO:0034513,box H/ACA snoRNA binding; GO:0000454,snoRNA guided rRNA pseudouridine synthesis	--
Cluster-1004.0	--	--	--	--	Paf1/RNA polymerase II complex, RTF1 component (involved in regulation of TATA box-binding protein)	--	--
Cluster-1005.0	--	--	--	--	--	--	--
Cluster-1006.0	K03257 translation initiation factor 4A | (RefSeq) ATP-dependent RNA helicase eIF4A (A)	eukaryotic initiation factor 4A-II-like protein, partial [Pinus massoniana]	IF411_TOBAC RecName: Full=Eukaryotic initiation factor 4A-11; Short=eIF-4A-11; EC=3.6.4.13; AltName: Full=ATP-dependent RNA helicase eIF4A-11;	A0A1D1Z3B1_9ARAE SubName: Full=Eukaryotic initiation factor 4A-II {ECO:0000313|EMBL:JAT61346.1};	Translation initiation factor 4F, helicase subunit (eIF-4A) and related helicases	GO:0005524,ATP binding; GO:0004386,helicase activity; GO:0003743,translation initiation factor activity	DEAD/DEAH box helicase
Cluster-1007.0	--	--	--	--	--	--	--
Cluster-1008.0	--	--	--	--	--	--	--
Cluster-1008.1	--	--	--	--	Predicted ubiquitin regulatory protein	--	--
Cluster-1009.0	--	--	--	--	--	--	--
Cluster-101.0	--	--	--	--	--	--	--
Cluster-101.1	--	--	--	--	--	--	--
Cluster-1010.0	K03937 NADH dehydrogenase (ubiquinone) Fe-S protein 4 | (RefSeq) FRO1; NADH-ubiquinone oxidoreductase-like protein (A)	--	NDUS4_ARATH RecName: Full=NADH dehydrogenase [ubiquinone] iron-sulfur protein 4, mitochondrial; AltName: Full=Protein FROSTBITE1; Flags: Precursor;	A0A1D1YYF8_9ARAE SubName: Full=NADH-ubiquinone oxidoreductase subunit, mitochondrial {ECO:0000313|EMBL:JAT59678.1}; Flags: Fragment;	NADH:ubiquinone oxidoreductase, NDUFS4/18 kDa subunit	GO:0005747,mitochondrial respiratory chain complex I; GO:0005739,mitochondrion; GO:0050897,cobalt ion binding; GO:0008137,NADH dehydrogenase (ubiquinone) activity; GO:0009631,cold acclimation; GO:0022900,electron transport chain; GO:0006970,response to osmotic stress	--
Cluster-1011.0	K00074 3-hydroxybutyryl-CoA dehydrogenase [EC:1.1.1.157] | (RefSeq) uncharacterized protein LOC111910182 (A)	l-carnitine dehydrogenase [Quercus suber]	--	M0U1W0_MUSAM SubName: Full=Uncharacterized protein {ECO:0000313|EnsemblPlants:GSMUA_Achr9P20010_001};	3-hydroxyacyl-CoA dehydrogenase	GO:0005777,peroxisome; GO:0003857,3-hydroxyacyl-CoA dehydrogenase activity; GO:0070403,NAD+ binding; GO:0006631,fatty acid metabolic process	3-hydroxyacyl-CoA dehydrogenase, NAD binding domain
Cluster-1013.0	--	--	--	--	Glutamyl-tRNA synthetase	--	WHEP-TRS domain
Cluster-1013.1	--	--	--	--	Glutamyl-tRNA synthetase	--	WHEP-TRS domain
Cluster-1014.0	--	--	--	--	--	--	--
Cluster-1015.0	--	--	--	--	--	--	--
Cluster-1016.0	K17778 mitochondrial import inner membrane translocase subunit TIM10 | (RefSeq) mitochondrial import inner membrane translocase subunit TIM10 (A)	--	--	A0A0D6R872_ARACU SubName: Full=Uncharacterized protein {ECO:0000313|EMBL:JAG99044.1};	Mitochondrial import inner membrane translocase, subunits TIM10/TIM12	GO:0042721,TIM22 mitochondrial import inner membrane insertion complex; GO:0046872,metal ion binding; GO:0045039,protein import into mitochondrial inner membrane	--
Cluster-1018.0	--	--	--	--	--	--	--
Cluster-1019.0	--	--	--	--	--	--	--
Cluster-102.0	--	--	--	--	U1 snRNP complex, subunit SNU71 and related PWI-motif proteins	--	--
Cluster-1020.0	--	--	--	--	--	--	--
Cluster-1021.0	K01277 dipeptidyl-peptidase III [EC:3.4.14.4] | (RefSeq) dipeptidyl peptidase 3-like (A)	dipeptidyl peptidase 3 [Quercus suber]	--	W7T4X8_9STRA RecName: Full=Dipeptidyl peptidase 3 {ECO:0000256|PIRNR:PIRNR007828}; EC=3.4.14.4 {ECO:0000256|PIRNR:PIRNR007828}; AltName: Full=Dipeptidyl aminopeptidase III {ECO:0000256|PIRNR:PIRNR007828}; AltName: Full=Dipeptidyl peptidase III {ECO:0000256|PIRNR:PIRNR007828};	Dipeptidyl peptidase III	GO:0005737,cytoplasm; GO:0008239,dipeptidyl-peptidase activity; GO:0046872,metal ion binding; GO:0008237,metallopeptidase activity	--
Cluster-1022.0	K08675 ATP-dependent Lon protease [EC:3.4.21.53] | (RefSeq) lon protease homolog 1, mitochondrial-like (A)	hypothetical protein AXG93_1200s1460 [Marchantia polymorpha subsp. ruderalis]	LONM_ORYSI RecName: Full=Lon protease homolog, mitochondrial {ECO:0000255|HAMAP-Rule:MF_03120}; EC=3.4.21.53 {ECO:0000255|HAMAP-Rule:MF_03120};	A0A176WK88_MARPO RecName: Full=Lon protease homolog, mitochondrial {ECO:0000256|HAMAP-Rule:MF_03120}; EC=3.4.21.53 {ECO:0000256|HAMAP-Rule:MF_03120};	Mitochondrial ATP-dependent protease PIM1/LON	GO:0005759,mitochondrial matrix; GO:0005524,ATP binding; GO:0004176,ATP-dependent peptidase activity; GO:0003677,DNA binding; GO:0004252,serine-type endopeptidase activity; GO:0006515,protein quality control for misfolded or incompletely synthesized proteins	--
Cluster-1023.0	--	--	--	--	Uncharacterized conserved protein	--	--
Cluster-1025.0	--	--	--	--	--	--	GLTT repeat (6 copies)
Cluster-1026.0	K01193 beta-fructofuranosidase [EC:3.2.1.26] | (RefSeq) beta-fructofuranosidase, insoluble isoenzyme CWINV1-like (A)	LOW QUALITY PROTEIN: beta-fructofuranosidase, insoluble isoenzyme CWINV1-like [Olea europaea var. sylvestris]	INV6_ARATH RecName: Full=Beta-fructofuranosidase, insoluble isoenzyme CWINV6; AltName: Full=6 and 1-fructan exohydrolase; Short=6&1-FEH; EC=3.2.1.80; AltName: Full=Cell wall beta-fructosidase 6; AltName: Full=Cell wall invertase 6; Short=AtcwINV6; AltName: Full=Sucrose hydrolase 6; Flags: Precursor;	A0A068UJ92_COFCA SubName: Full=Uncharacterized protein {ECO:0000313|EMBL:CDP08274.1};	Beta-fructofuranosidase (invertase)	GO:0048046,apoplast; GO:0005618,cell wall; GO:0051669,fructan beta-fructosidase activity; GO:0005975,carbohydrate metabolic process	Glycosyl hydrolases family 32 N-terminal domain
Cluster-1026.1	K01193 beta-fructofuranosidase [EC:3.2.1.26] | (RefSeq) beta-fructofuranosidase, insoluble isoenzyme CWINV1 (A)	hypothetical protein MIMGU_mgv1a003514mg [Erythranthe guttata]	INV3_ARATH RecName: Full=Beta-fructofuranosidase, insoluble isoenzyme CWINV3; AltName: Full=6-fructan exohydrolase; Short=6-FEH; EC=3.2.1.80; AltName: Full=Beta-fructofuranosidase 5; Short=AtFruct5; AltName: Full=Cell wall beta-fructosidase 3; AltName: Full=Cell wall invertase 3; Short=AtcwINV3; AltName: Full=Sucrose hydrolase 3; Flags: Precursor;	A0A022QKS9_ERYGU SubName: Full=Uncharacterized protein {ECO:0000313|EMBL:EYU29327.1};	Beta-fructofuranosidase (invertase)	GO:0048046,apoplast; GO:0005618,cell wall; GO:0005773,vacuole; GO:0051669,fructan beta-fructosidase activity; GO:0005975,carbohydrate metabolic process	--
Cluster-1027.0	--	--	--	--	Uncharacterized conserved protein	--	SH3-binding, glutamic acid-rich protein
Cluster-1028.0	--	--	--	--	--	--	--
Cluster-1029.1	--	--	--	A0A1D1YQ89_9ARAE SubName: Full=Apolipoprotein D {ECO:0000313|EMBL:JAT56810.1}; Flags: Fragment;	--	GO:0031409,pigment binding	--
Cluster-103.0	--	--	--	--	--	--	--
Cluster-1030.0	--	--	--	--	--	--	PUL domain
Cluster-1030.1	--	--	--	--	Phospholipase A2-activating protein (contains WD40 repeats)	--	PUL domain
Cluster-1031.0	--	--	--	--	--	--	--
Cluster-1033.0	--	Fibronectin type-III domain-containing protein 3a [Auxenochlorella protothecoides]	--	A0A087SHA7_AUXPR SubName: Full=Fibronectin type-III domain-containing protein 3a {ECO:0000313|EMBL:KFM25111.1};	Projectin/twitchin and related proteins	GO:0016021,integral component of membrane	Fibronectin type III domain
Cluster-1034.0	--	--	--	--	--	--	--
Cluster-1035.0	--	--	--	--	--	--	--
Cluster-1036.0	--	--	--	--	--	--	--
Cluster-1037.0	--	--	--	--	--	--	--
Cluster-1038.0	--	--	--	--	--	--	--
Cluster-1039.0	--	--	--	--	--	--	--
Cluster-104.0	--	--	--	--	--	--	--
Cluster-1040.0	K16914 bifunctional lysine-specific demethylase and histidyl-hydroxylase NO66 [EC:1.14.11.- 1.14.11.27] | (RefSeq) expressed protein (A)	expressed protein [Micromonas pusilla CCMP1545]	--	C1MNN2_MICPC SubName: Full=Expressed protein {ECO:0000313|EMBL:EEH58322.1};	Uncharacterized conserved protein	--	--
Cluster-1041.0	--	--	--	--	Cytochrome P450 CYP11/CYP12/CYP24/CYP27 subfamilies	--	Cytochrome P450
Cluster-1042.0	--	--	--	A0A1D1YDA8_9ARAE SubName: Full=Methylamine dehydrogenase light chain {ECO:0000313|EMBL:JAT52612.1}; Flags: Fragment;	--	--	--
Cluster-1043.0	--	--	--	--	--	--	--
Cluster-1044.0	--	--	--	--	Zinc-binding oxidoreductase	--	Zinc-binding dehydrogenase
Cluster-1046.0	--	--	--	--	3-hydroxyacyl-CoA dehydrogenase	--	3-hydroxyacyl-CoA dehydrogenase, C-terminal domain
Cluster-1048.0	--	--	--	--	Phosphoribosylamidoimidazole-succinocarboxamide synthase	--	--
Cluster-1048.1	K01923 phosphoribosylaminoimidazole-succinocarboxamide synthase [EC:6.3.2.6] | (RefSeq) bifunctional phosphoribosylaminoimidazole carboxylase / phosphoribosylaminoimidazole-succinocarboxamide synthase, chloroplast or mitochondrial precursor (A)	hypothetical protein MIMGU_mgv1a004167mg [Erythranthe guttata]	--	A0A196SD97_BLAHN SubName: Full=Phosphoribosylaminoimidazole-succinocarboxamide synthase / phosphoribosylaminoimidazole carboxylase fusion protein {ECO:0000313|EMBL:OAO14286.1};	Phosphoribosylamidoimidazole-succinocarboxamide synthase	GO:0006189,'de novo' IMP biosynthetic process	AIR carboxylase
Cluster-105.0	--	--	--	R1DBM0_EMIHU SubName: Full=Sarcosine dehydrogenase {ECO:0000313|EMBL:EOD32813.1};	Dimethylglycine dehydrogenase precursor	GO:0016491,oxidoreductase activity	FAD dependent oxidoreductase
Cluster-1050.0	--	--	--	--	--	--	--
Cluster-1051.0	--	--	--	--	--	--	C-type lysozyme/alpha-lactalbumin family
Cluster-1051.1	--	--	--	--	--	--	--
Cluster-1052.0	--	--	--	--	Dipeptidyl aminopeptidase	--	--
Cluster-1053.0	K18467 vacuolar protein sorting-associated protein 29 | (RefSeq) vacuolar protein sorting-associated protein 29 (A)	PREDICTED: vacuolar protein sorting-associated protein 29 [Tarenaya hassleriana]	VPS29_ARATH RecName: Full=Vacuolar protein sorting-associated protein 29; AltName: Full=Protein MAIGO 1 {ECO:0000303|PubMed:16926167}; AltName: Full=Vesicle protein sorting 29;	A0A1J3E1I5_NOCCA RecName: Full=Vacuolar protein sorting-associated protein 29 {ECO:0000256|RuleBase:RU362040};	Membrane coat complex Retromer, subunit VPS29/PEP11	GO:0005829,cytosol; GO:0005794,Golgi apparatus; GO:0043231,intracellular membrane-bounded organelle; GO:0031902,late endosome membrane; GO:0016020,membrane; GO:0005771,multivesicular body; GO:0030904,retromer complex; GO:0008270,zinc ion binding; GO:0006623,protein targeting to vacuole; GO:0001881,receptor recycling; GO:0042147,retrograde transport, endosome to Golgi; GO:0007034,vacuolar transport	--
Cluster-1053.1	K18467 vacuolar protein sorting-associated protein 29 | (RefSeq) hypothetical protein (A)	hypothetical protein EUTSA_v10010746mg [Eutrema salsugineum]	VPS29_ARATH RecName: Full=Vacuolar protein sorting-associated protein 29; AltName: Full=Protein MAIGO 1 {ECO:0000303|PubMed:16926167}; AltName: Full=Vesicle protein sorting 29;	V4M0R8_EUTSA RecName: Full=Vacuolar protein sorting-associated protein 29 {ECO:0000256|RuleBase:RU362040};	Membrane coat complex Retromer, subunit VPS29/PEP11	GO:0005829,cytosol; GO:0005794,Golgi apparatus; GO:0043231,intracellular membrane-bounded organelle; GO:0031902,late endosome membrane; GO:0016020,membrane; GO:0005771,multivesicular body; GO:0030904,retromer complex; GO:0008270,zinc ion binding; GO:0006623,protein targeting to vacuole; GO:0001881,receptor recycling; GO:0042147,retrograde transport, endosome to Golgi; GO:0007034,vacuolar transport	Calcineurin-like phosphoesterase superfamily domain
Cluster-1054.0	--	--	--	--	Protein involved in plasmid maintenance/nuclear protein involved in lipid metabolism	--	Lipin/Ned1/Smp2 multi-domain protein middle domain
Cluster-1054.1	--	--	--	--	--	--	--
Cluster-1055.0	K12447 UDP-sugar pyrophosphorylase [EC:2.7.7.64] | (RefSeq) uncharacterized protein LOC104808371 (A)	Retrovirus-related Pol polyprotein from transposon TNT 1-94 [Cajanus cajan]	POLX_TOBAC RecName: Full=Retrovirus-related Pol polyprotein from transposon TNT 1-94; Includes: RecName: Full=Protease; EC=3.4.23.-; Includes: RecName: Full=Reverse transcriptase; EC=2.7.7.49; Includes: RecName: Full=Endonuclease;	A0A151TD74_CAJCA SubName: Full=Retrovirus-related Pol polyprotein from transposon TNT 1-94 {ECO:0000313|EMBL:KYP64985.1};	FOG: Transposon-encoded proteins with TYA, reverse transcriptase, integrase domains in various combinations	GO:0004190,aspartic-type endopeptidase activity; GO:0004519,endonuclease activity; GO:0003676,nucleic acid binding; GO:0003964,RNA-directed DNA polymerase activity; GO:0008270,zinc ion binding; GO:0015074,DNA integration	--
Cluster-1055.1	K12447 UDP-sugar pyrophosphorylase [EC:2.7.7.64] | (RefSeq) uncharacterized protein LOC104808371 (A)	uncharacterized protein LOC110607809 [Manihot esculenta]	POLR1_ARATH RecName: Full=Retrovirus-related Pol polyprotein from transposon RE1; AltName: Full=Retro element 1 {ECO:0000303|PubMed:10689195}; Short=AtRE1 {ECO:0000303|PubMed:10689195}; Includes: RecName: Full=Protease RE1; EC=3.4.23.-; Includes: RecName: Full=Reverse transcriptase RE1; EC=2.7.7.49; Includes: RecName: Full=Endonuclease RE1;	A0A1U8BCN7_NELNU SubName: Full=uncharacterized protein LOC104609701 {ECO:0000313|RefSeq:XP_010274374.1};	FOG: Transposon-encoded proteins with TYA, reverse transcriptase, integrase domains in various combinations	GO:0004190,aspartic-type endopeptidase activity; GO:0004519,endonuclease activity; GO:0046872,metal ion binding; GO:0003676,nucleic acid binding; GO:0003964,RNA-directed DNA polymerase activity; GO:0015074,DNA integration; GO:0006310,DNA recombination	Reverse transcriptase (RNA-dependent DNA polymerase)
Cluster-1055.2	K19619 tyrosyl-DNA phosphodiesterase 2 [EC:3.1.4.-] | (RefSeq) uncharacterized protein LOC110670593 (A)	uncharacterized protein LOC110656182 [Hevea brasiliensis]	--	A0A1U8Q344_NELNU SubName: Full=uncharacterized protein LOC104595553 isoform X2 {ECO:0000313|RefSeq:XP_019053042.1};	FOG: Transposon-encoded proteins with TYA, reverse transcriptase, integrase domains in various combinations	--	Retrotransposon gag protein
Cluster-1056.0	--	--	--	--	--	--	--
Cluster-1057.0	--	--	--	A0A1E7EKB9_9STRA SubName: Full=Fasciclin-domain-containing protein {ECO:0000313|EMBL:OEU06360.1}; Flags: Fragment;	Fasciclin and related adhesion glycoproteins	--	Fasciclin domain
Cluster-1058.0	--	--	--	--	--	--	--
Cluster-1059.0	--	--	--	--	--	--	--
Cluster-1059.1	--	--	--	--	--	--	--
Cluster-106.0	--	--	--	--	--	--	--
Cluster-1060.0	--	--	--	--	--	--	--
Cluster-1060.1	--	--	--	--	--	--	--
Cluster-1061.0	--	--	--	--	--	--	--
Cluster-1062.0	--	--	--	--	--	--	--
Cluster-1063.0	--	--	--	--	--	--	--
Cluster-1064.0	K00002 alcohol dehydrogenase (NADP+) [EC:1.1.1.2] | (RefSeq) NADPH-dependent aldo-keto reductase, chloroplastic-like (A)	NADPH-dependent mannose 6-phosphate reductase [Apium graveolens]	AKRC9_ARATH RecName: Full=NADPH-dependent aldo-keto reductase, chloroplastic {ECO:0000303|PubMed:21169366}; Short=AtChlAKR {ECO:0000303|PubMed:21169366}; EC=1.1.1.- {ECO:0000269|PubMed:19616008, ECO:0000269|PubMed:21169366}; AltName: Full=Aldo-keto reductase family 4 member C9;	D8M3X5_BLAHO SubName: Full=Uncharacterized protein {ECO:0000313|EMBL:CBK22598.2};	Aldo/keto reductase family proteins	GO:0009507,chloroplast; GO:0008106,alcohol dehydrogenase (NADP+) activity; GO:0004033,aldo-keto reductase (NADP) activity; GO:0070401,NADP+ binding; GO:0016229,steroid dehydrogenase activity; GO:0055114,oxidation-reduction process; GO:0009409,response to cold; GO:0009651,response to salt stress; GO:0009636,response to toxic substance; GO:0009414,response to water deprivation	Aldo/keto reductase family
Cluster-1065.0	--	--	--	--	Uncharacterized conserved protein	--	--
Cluster-1066.0	--	cleft lip and palate transmembrane 1 [Coccomyxa subellipsoidea C-169]	--	A0A1D2A8A6_AUXPR SubName: Full=Uncharacterized protein {ECO:0000313|EMBL:JAT75165.1};	Transmembrane protein	GO:0016021,integral component of membrane	--
Cluster-1067.0	--	--	--	--	--	--	--
Cluster-1068.0	K22596 gamma-glutamylcyclotransferase, plant [EC:4.3.2.9] | (RefSeq) predicted protein (A)	predicted protein [Chlamydomonas reinhardtii]	GCT22_ARATH RecName: Full=Gamma-glutamylcyclotransferase 2-2 {ECO:0000305}; Short=AtGGCT2;2 {ECO:0000303|PubMed:25716890}; EC=4.3.2.9 {ECO:0000269|PubMed:25716890}; AltName: Full=Gamma-glutamyl cyclotransferase 2;2 {ECO:0000303|PubMed:25716890};	A8HZZ8_CHLRE RecName: Full=Gamma-glutamylcyclotransferase {ECO:0000256|RuleBase:RU363081}; EC=4.3.2.9 {ECO:0000256|RuleBase:RU363081};	Predicted cation transporter	GO:0005737,cytoplasm; GO:0003839,gamma-glutamylcyclotransferase activity; GO:0016829,lyase activity; GO:0006751,glutathione catabolic process	ChaC-like protein
Cluster-1069.0	--	--	--	--	--	--	--
Cluster-107.0	--	--	--	--	--	--	Gemini of Cajal bodies-associated protein 8
Cluster-1070.0	K04794 peptidyl-tRNA hydrolase, PTH2 family [EC:3.1.1.29] | (RefSeq) peptidyl-tRNA hydrolase 2, mitochondrial-like (A)	peptidyl-tRNA hydrolase 2, mitochondrial-like [Chenopodium quinoa]	--	G5DXA5_SILLA SubName: Full=Peptidyl-tRNA hydrolase II (PTH2) family protein {ECO:0000313|EMBL:AEL99152.1}; Flags: Fragment;	Uncharacterized conserved protein	GO:0016021,integral component of membrane; GO:0004045,aminoacyl-tRNA hydrolase activity	Peptidyl-tRNA hydrolase PTH2
Cluster-1071.0	K09828 Delta24-sterol reductase [EC:1.3.1.72 1.3.1.-] | (RefSeq) delta(24)-sterol reductase (A)	delta(24)-sterol reductase [Manihot esculenta]	DIM_ARATH RecName: Full=Delta(24)-sterol reductase; EC=1.3.1.72; AltName: Full=Cell elongation protein DIMINUTO; AltName: Full=Cell elongation protein Dwarf1; AltName: Full=Protein CABBAGE1; AltName: Full=Protein ENHANCED VERY-LOW-FLUENCE RESPONSE 1;	B2ZWG1_9STRA SubName: Full=Sterol C24 reductase {ECO:0000313|EMBL:CAQ55988.1}; EC=1.3.1.71 {ECO:0000313|EMBL:CAQ55988.1}; Flags: Fragment;	FAD-binding protein DIMINUTO	GO:0005783,endoplasmic reticulum; GO:0016021,integral component of membrane; GO:0016020,membrane; GO:0005886,plasma membrane; GO:0005774,vacuolar membrane; GO:0005773,vacuole; GO:0005516,calmodulin binding; GO:0050614,delta24-sterol reductase activity; GO:0050660,flavin adenine dinucleotide binding; GO:0016614,oxidoreductase activity, acting on CH-OH group of donors; GO:0016132,brassinosteroid bi…	--
Cluster-1072.0	--	--	--	--	--	--	--
Cluster-1073.0	--	--	--	--	--	--	--
Cluster-1074.0	--	--	--	--	Dipeptidyl aminopeptidase	--	--
Cluster-1075.0	K11155 diacylglycerol O-acyltransferase 1 [EC:2.3.1.20 2.3.1.75 2.3.1.76] | (RefSeq) diacylglycerol O-acyltransferase 1-like (A)	PREDICTED: diacylglycerol O-acyltransferase 1-like [Capsicum annuum]	DGAT1_ARATH RecName: Full=Diacylglycerol O-acyltransferase 1 {ECO:0000305}; Short=AtDGAT1 {ECO:0000303|PubMed:23770095}; EC=2.3.1.20 {ECO:0000269|PubMed:11171171}; AltName: Full=Protein TRIACYLGLYCEROL 1 {ECO:0000303|PubMed:10580283};	A0A2G3BNY4_CAPCH RecName: Full=O-acyltransferase {ECO:0000256|PIRNR:PIRNR000439};	Sterol O-acyltransferase/Diacylglycerol O-acyltransferase	GO:0009941,chloroplast envelope; GO:0031969,chloroplast membrane; GO:0005789,endoplasmic reticulum membrane; GO:0016021,integral component of membrane; GO:0005811,lipid droplet; GO:0016020,membrane; GO:0004144,diacylglycerol O-acyltransferase activity; GO:0007568,aging; GO:0005975,carbohydrate metabolic process; GO:0009793,embryo development ending in seed dormancy; GO:0006071,glycerol metabolic …	MBOAT, membrane-bound O-acyltransferase family
Cluster-1076.0	--	--	--	--	--	--	--
Cluster-1079.0	--	--	--	--	--	--	--
Cluster-108.0	--	--	--	--	--	--	--
Cluster-1080.0	--	--	--	--	--	--	--
Cluster-1081.0	--	--	--	--	--	--	YMGG-like Gly-zipper
Cluster-1081.1	--	--	--	--	--	--	PT repeat
Cluster-1082.0	--	--	--	--	--	--	--
Cluster-1083.0	--	--	--	--	--	--	--
Cluster-1085.0	--	alpha-amylase [Dorcoceras hygrometricum]	--	A0A1U8N4L3_GOSHI SubName: Full=probable alpha-glucosidase {ECO:0000313|RefSeq:XP_016733910.1};	Alpha-amylase	--	Alpha amylase, catalytic domain
Cluster-1086.0	--	--	--	--	Zinc carboxypeptidase	--	Zinc carboxypeptidase
Cluster-1086.1	--	--	--	--	--	--	--
Cluster-1086.2	K08783 extracellular matrix protein 14 [EC:3.4.17.-] | (RefSeq) putative metallocarboxypeptidase ECM14 (A)	putative metallocarboxypeptidase ecm14 [Quercus suber]	--	A0A1X6PFT5_PORUM SubName: Full=Uncharacterized protein {ECO:0000313|EMBL:OSX79606.1};	Zinc carboxypeptidase	GO:0004181,metallocarboxypeptidase activity; GO:0008270,zinc ion binding	Zinc carboxypeptidase
Cluster-1087.0	--	--	--	--	Phosphatidylinositol transfer protein SEC14 and related proteins	--	CRAL/TRIO domain
Cluster-1088.0	K03032 26S proteasome regulatory subunit N2 | (RefSeq) 26S proteasome non-ATPase regulatory subunit 1 homolog A-like (A)	predicted protein [Physcomitrella patens]	PSD1B_ARATH RecName: Full=26S proteasome non-ATPase regulatory subunit 1 homolog B; AltName: Full=26S proteasome regulatory subunit RPN2b; Short=AtRPN2b; AltName: Full=26S proteasome regulatory subunit S1 homolog B;	L1JT31_GUITH SubName: Full=26S proteasome regulatory complex, subunit RPN2 {ECO:0000313|EMBL:EKX51464.1};	26S proteasome regulatory complex, subunit RPN2/PSMD1	GO:0005829,cytosol; GO:0005634,nucleus; GO:0005886,plasma membrane; GO:0000502,proteasome complex; GO:0008540,proteasome regulatory particle, base subcomplex; GO:0034515,proteasome storage granule; GO:0030234,enzyme regulator activity; GO:0043161,proteasome-mediated ubiquitin-dependent protein catabolic process; GO:0030163,protein catabolic process; GO:0042176,regulation of protein catabolic proc…	Proteasome/cyclosome repeat
Cluster-1088.1	K03032 26S proteasome regulatory subunit N2 | (RefSeq) 26S proteasome non-ATPase regulatory subunit 1-like (A)	26s proteasome non-atpase regulatory subunit 1 like b [Quercus suber]	PSD1A_ARATH RecName: Full=26S proteasome non-ATPase regulatory subunit 1 homolog A; AltName: Full=26S proteasome regulatory subunit RPN2a; Short=AtRPN2a; AltName: Full=26S proteasome regulatory subunit S1 homolog A;	A9TLR3_PHYPA SubName: Full=Predicted protein {ECO:0000313|EMBL:EDQ55640.1};	26S proteasome regulatory complex, subunit RPN2/PSMD1	GO:0005829,cytosol; GO:0005634,nucleus; GO:0000502,proteasome complex; GO:0008540,proteasome regulatory particle, base subcomplex; GO:0034515,proteasome storage granule; GO:0030234,enzyme regulator activity; GO:0043161,proteasome-mediated ubiquitin-dependent protein catabolic process; GO:0042176,regulation of protein catabolic process	--
Cluster-1089.0	--	--	--	--	--	--	--
Cluster-109.0	--	--	--	--	--	--	--
Cluster-1090.0	--	--	--	--	Cytochrome P450 CYP11/CYP12/CYP24/CYP27 subfamilies	--	Cytochrome P450
Cluster-1091.0	--	--	--	--	--	--	Insect cuticle protein
Cluster-1092.0	--	--	--	--	--	--	--
Cluster-1093.0	--	--	--	--	Myosin class I heavy chain	--	--
Cluster-1093.2	--	--	--	--	--	--	--
Cluster-1094.0	--	--	--	--	--	--	--
Cluster-1095.0	K17768 mitochondrial import receptor subunit TOM70 | (RefSeq) mitochondrial import receptor subunit tom70-like (A)	mitochondrial import receptor subunit tom70 [Quercus suber]	--	A0A1D1Y1U6_9ARAE SubName: Full=Mitochondrial import receptor subunit tom-70 {ECO:0000313|EMBL:JAT48605.1}; Flags: Fragment;	Translocase of outer mitochondrial membrane complex, subunit TOM70/TOM72	GO:0016021,integral component of membrane	THO complex subunit 2 N-terminus
Cluster-1095.1	K17768 mitochondrial import receptor subunit TOM70 | (RefSeq) mitochondrial import receptor subunit tom70-like (A)	mitochondrial import receptor subunit tom70 [Quercus suber]	--	B7G3J4_PHATC SubName: Full=Predicted protein {ECO:0000313|EMBL:EEC46839.1};	Translocase of outer mitochondrial membrane complex, subunit TOM70/TOM72	--	Tetratricopeptide repeat
Cluster-1095.2	--	mitochondrial import receptor subunit tom70 [Quercus suber]	--	D8LRZ0_ECTSI SubName: Full=Uncharacterized protein {ECO:0000313|EMBL:CBN73774.1};	Translocase of outer mitochondrial membrane complex, subunit TOM70/TOM72	GO:0016021,integral component of membrane	Tetratricopeptide repeat
Cluster-1096.0	K08134 procollagen-proline 3-dioxygenase 1 [EC:1.14.11.7] | (RefSeq) prolyl 3-hydroxylase 1 isoform X1 (A)	predicted protein [Chlamydomonas reinhardtii]	--	A0A024TJI1_9STRA SubName: Full=Uncharacterized protein {ECO:0000313|EMBL:ETV93482.1};	--	GO:0005506,iron ion binding; GO:0031418,L-ascorbic acid binding; GO:0016705,oxidoreductase activity, acting on paired donors, with incorporation or reduction of molecular oxygen	--
Cluster-1097.0	K14318 nuclear pore complex protein Nup88 | (RefSeq) LOW QUALITY PROTEIN: nuclear pore complex protein NUP88 (A)	PREDICTED: putative nuclease HARBI1 [Erythranthe guttata]	--	S8CZP1_9LAMI SubName: Full=Uncharacterized protein {ECO:0000313|EMBL:EPS72545.1}; Flags: Fragment;	Predicted transposase	--	DDE superfamily endonuclease
Cluster-1098.0	--	--	--	K3XCK0_PYTUL SubName: Full=Uncharacterized protein {ECO:0000313|EnsemblProtists:PYU1_T014949};	Predicted short chain-type dehydrogenase	GO:0016491,oxidoreductase activity	--
Cluster-11.0	--	--	--	--	--	--	--
Cluster-1100.0	--	predicted protein [Ostreococcus lucimarinus CCE9901]	--	A4S7R7_OSTLU SubName: Full=Uncharacterized protein {ECO:0000313|EMBL:ABO99794.1};	--	--	Protein of unknown function (DUF3429)
Cluster-1101.0	--	--	--	--	--	--	Chitin binding Peritrophin-A domain
Cluster-1102.0	K12874 intron-binding protein aquarius | (RefSeq) LOW QUALITY PROTEIN: intron-binding protein aquarius-like (A)	PREDICTED: uncharacterized protein LOC105967373 [Erythranthe guttata]	--	M5XSK0_PRUPE SubName: Full=Uncharacterized protein {ECO:0000313|EMBL:EMJ28511.1};	FOG: Reverse transcriptase	GO:0003676,nucleic acid binding	--
Cluster-1103.0	--	--	--	--	--	--	Insect cuticle protein
Cluster-1104.0	K02995 small subunit ribosomal protein S8e | (RefSeq) 40S ribosomal protein S8-like (A)	predicted protein [Hordeum vulgare subsp. vulgare]	RS8_PRUAR RecName: Full=40S ribosomal protein S8;	A0A1D1XSX2_9ARAE RecName: Full=40S ribosomal protein S8 {ECO:0000256|RuleBase:RU000669}; Flags: Fragment;	40S ribosomal protein S8	GO:0005840,ribosome; GO:0003735,structural constituent of ribosome; GO:0006412,translation	--
Cluster-1105.0	K15042 importin subunit alpha-6/7 | (GenBank) importin subunit alpha (A)	PREDICTED: importin subunit alpha-4-like [Ziziphus jujuba]	IMPA4_ARATH RecName: Full=Importin subunit alpha-4 {ECO:0000305}; Short=IMPa-4 {ECO:0000303|PubMed:18836040};	A0A072VIL1_MEDTR SubName: Full=Importin subunit alpha {ECO:0000313|EMBL:KEH41662.1};	Karyopherin (importin) alpha	GO:0005829,cytosol; GO:0043657,host cell; GO:0005643,nuclear pore; GO:0005654,nucleoplasm; GO:0008139,nuclear localization sequence binding; GO:0008565,protein transporter activity; GO:0080034,host response to induction by symbiont of tumor, nodule or growth in host; GO:0006607,NLS-bearing protein import into nucleus; GO:0030581,symbiont intracellular protein transport in host	Armadillo/beta-catenin-like repeat
Cluster-1106.0	K05681 ATP-binding cassette, subfamily G (WHITE), member 2 | (RefSeq) ATP-binding cassette, sub-family G, member 2 (A)	ABC transporter, conserved site [Ostreococcus tauri]	AB14G_ARATH RecName: Full=ABC transporter G family member 14; Short=ABC transporter ABCG.14; Short=AtABCG14; AltName: Full=White-brown complex homolog protein 14; Short=AtWBC14;	L1IL30_GUITH SubName: Full=Uncharacterized protein {ECO:0000313|EMBL:EKX36963.1, ECO:0000313|EnsemblProtists:EKX36963};	Transporter, ABC superfamily (Breast cancer resistance protein)	GO:0016021,integral component of membrane; GO:0005886,plasma membrane; GO:0005524,ATP binding; GO:0042626,ATPase activity, coupled to transmembrane movement of substances; GO:0010588,cotyledon vascular tissue pattern formation; GO:0010222,stem vascular tissue pattern formation	--
Cluster-1106.1	K21396 ATP-binding cassette, subfamily G (WHITE), eye pigment precursor transporter | (RefSeq) ABC transporter, ATP-binding protein (A)	hypothetical protein AXG93_4625s1150 [Marchantia polymorpha subsp. ruderalis]	AB28G_ARATH RecName: Full=ABC transporter G family member 28; Short=ABC transporter ABCG.28; Short=AtABCG28; AltName: Full=Putative white-brown complex homolog protein 29; Short=AtWBC29;	A0A176VT50_MARPO SubName: Full=Uncharacterized protein {ECO:0000313|EMBL:OAE23989.1};	Transporter, ABC superfamily (Breast cancer resistance protein)	GO:0016021,integral component of membrane; GO:0005886,plasma membrane; GO:0005524,ATP binding; GO:0042626,ATPase activity, coupled to transmembrane movement of substances	ABC transporter
Cluster-1106.2	--	--	--	--	Transporter, ABC superfamily (Breast cancer resistance protein)	--	ABC-2 type transporter
Cluster-1107.0	K11099 small nuclear ribonucleoprotein G | (RefSeq) probable small nuclear ribonucleoprotein G (A)	hypothetical protein PHYPA_025953, partial [Physcomitrella patens]	RUXG_ARATH RecName: Full=Probable small nuclear ribonucleoprotein G; Short=snRNP-G; AltName: Full=Sm protein G; Short=Sm-G; Short=SmG;	A0A1Y1I999_KLENI SubName: Full=Small nuclear ribonucleoprotein G {ECO:0000313|EMBL:GAQ85287.1};	Small Nuclear ribonucleoprotein G	GO:0071013,catalytic step 2 spliceosome; GO:0005829,cytosol; GO:0043186,P granule; GO:0071011,precatalytic spliceosome; GO:0034719,SMN-Sm protein complex; GO:0097526,spliceosomal tri-snRNP complex; GO:0005685,U1 snRNP; GO:0005689,U12-type spliceosomal complex; GO:0005686,U2 snRNP; GO:0071004,U2-type prespliceosome; GO:0005687,U4 snRNP; GO:0005682,U5 snRNP; GO:0003729,mRNA binding; GO:0000398,mRNA…	--
Cluster-1108.0	K15015 solute carrier family 32 (vesicular inhibitory amino acid transporter) | (RefSeq) LOC109753893; vacuolar amino acid transporter 1-like (A)	Amino acid transporter [Handroanthus impetiginosus]	AVT1H_ARATH RecName: Full=Amino acid transporter AVT1H {ECO:0000305}; Short=AtAvt1H {ECO:0000303|PubMed:27925655};	A0A2G9H2C3_9LAMI SubName: Full=Amino acid transporter {ECO:0000313|EMBL:PIN11643.1};	Amino acid transporters	GO:0016021,integral component of membrane; GO:0015171,amino acid transmembrane transporter activity; GO:0003333,amino acid transmembrane transport	Transmembrane amino acid transporter protein
Cluster-1109.0	--	--	--	--	--	--	--
Cluster-1109.1	--	--	--	A0A1D1Z5L3_9ARAE SubName: Full=Hemocyanin II {ECO:0000313|EMBL:JAT62171.1};	--	GO:0046872,metal ion binding; GO:0016491,oxidoreductase activity	Hemocyanin, ig-like domain
Cluster-111.0	--	--	--	--	--	--	--
Cluster-1110.0	--	--	--	--	--	--	--
Cluster-1112.0	K00002 alcohol dehydrogenase (NADP+) [EC:1.1.1.2] | (RefSeq) aldose reductase-like (A)	aldose reductase-like [Chenopodium quinoa]	GALUR_FRAAN RecName: Full=D-galacturonate reductase; Short=FaGalUR; EC=1.1.1.365; AltName: Full=Aldo-keto reductase 2;	D5A951_PICSI SubName: Full=Uncharacterized protein {ECO:0000313|EMBL:ADE76070.1};	Aldo/keto reductase family proteins	GO:0102098,D-galacturonate reductase activity; GO:0019853,L-ascorbic acid biosynthetic process	Aldo/keto reductase family
Cluster-1113.0	--	--	--	--	--	--	Ribosomal protein L1p/L10e family
Cluster-1114.0	--	--	--	--	Glutathione S-transferase	--	--
Cluster-1115.0	--	--	--	--	--	--	--
Cluster-1116.0	--	--	--	--	--	--	--
Cluster-1117.0	--	--	--	--	--	--	--
Cluster-1118.1	--	--	--	--	--	--	Organelle biogenesis, Muted-like protein
Cluster-1119.0	K02966 small subunit ribosomal protein S19e | (RefSeq) 40S ribosomal protein S19-1-like (A)	PREDICTED: 40S ribosomal protein S19-1-like [Lupinus angustifolius]	RS19_ORYSJ RecName: Full=40S ribosomal protein S19;	A0A1D1Z9T9_9ARAE SubName: Full=40S ribosomal protein S19a {ECO:0000313|EMBL:JAT63653.1}; Flags: Fragment;	40S ribosomal protein S19	GO:0022627,cytosolic small ribosomal subunit; GO:0003735,structural constituent of ribosome; GO:0000028,ribosomal small subunit assembly; GO:0006412,translation	Ribosomal protein S19e
Cluster-112.0	--	--	--	A0A1Q9EI48_SYMMI SubName: Full=ABC1 family protein C10F6.14c {ECO:0000313|EMBL:OLQ07116.1};	Trypsin	GO:0016021,integral component of membrane; GO:0004252,serine-type endopeptidase activity	Trypsin
Cluster-112.1	--	--	--	R1EIP6_EMIHU SubName: Full=Uncharacterized protein {ECO:0000313|EMBL:EOD22851.1, ECO:0000313|EnsemblProtists:EOD22851};	--	GO:0016021,integral component of membrane; GO:0004252,serine-type endopeptidase activity	Trypsin
Cluster-112.2	--	--	--	--	--	--	--
Cluster-112.3	--	--	--	--	Cubilin, multiligand receptor mediating cobalamin absorption	--	CUB domain
Cluster-1120.0	--	--	--	--	--	--	--
Cluster-1121.0	--	--	--	--	Membrane trafficking protein, emp24/gp25L/p24 family	--	emp24/gp25L/p24 family/GOLD
Cluster-1122.0	--	--	--	--	--	--	--
Cluster-1123.0	K15397 3-ketoacyl-CoA synthase [EC:2.3.1.199] | (RefSeq) 3-ketoacyl-CoA synthase 11-like (A)	hypothetical protein AQUCO_00100737v1 [Aquilegia coerulea]	KCS11_ARATH RecName: Full=3-ketoacyl-CoA synthase 11 {ECO:0000303|PubMed:18465198}; Short=KCS-11 {ECO:0000303|PubMed:18465198}; EC=2.3.1.199 {ECO:0000269|PubMed:16765910}; AltName: Full=Very long-chain fatty acid condensing enzyme 11 {ECO:0000303|PubMed:18465198}; Short=VLCFA condensing enzyme 11 {ECO:0000303|PubMed:18465198};	A0A2G5FBV5_AQUCA RecName: Full=3-ketoacyl-CoA synthase {ECO:0000256|PIRNR:PIRNR036417}; EC=2.3.1.- {ECO:0000256|PIRNR:PIRNR036417};	--	GO:0016021,integral component of membrane; GO:0102336,3-oxo-arachidoyl-CoA synthase activity; GO:0102337,3-oxo-cerotoyl-CoA synthase activity; GO:0102338,3-oxo-lignoceronyl-CoA synthase activity; GO:0102756,very-long-chain 3-ketoacyl-CoA synthase activity; GO:0006633,fatty acid biosynthetic process; GO:0009409,response to cold; GO:0009416,response to light stimulus	FAE1/Type III polyketide synthase-like protein
Cluster-1124.0	K00344 NADPH2:quinone reductase [EC:1.6.5.5] | (RefSeq) uncharacterized protein LOC111889951 (A)	reducing polyketide synthase fub1 [Quercus suber]	--	A0A061S5S8_9CHLO SubName: Full=Quinone oxidoreductase-like protein 2 {ECO:0000313|EMBL:JAC78250.1};	Zinc-binding oxidoreductase	GO:0016491,oxidoreductase activity; GO:0008270,zinc ion binding	Zinc-binding dehydrogenase
Cluster-1125.0	K04794 peptidyl-tRNA hydrolase, PTH2 family [EC:3.1.1.29] | (RefSeq) Peptidyl-tRNA hydrolase 2, mitochondrial (A)	Peptidyl-tRNA hydrolase 2, mitochondrial [Auxenochlorella protothecoides]	--	A0A225V960_9STRA SubName: Full=Peptidyl-tRNA hydrolase {ECO:0000313|EMBL:OWZ01913.1};	Uncharacterized conserved protein	GO:0004045,aminoacyl-tRNA hydrolase activity	--
Cluster-1127.0	--	--	--	--	--	--	--
Cluster-1128.0	--	--	--	T0SCN5_9STRA SubName: Full=Delta24-sterol reductase {ECO:0000313|EMBL:EQC40607.1}; Flags: Fragment;	FAD-binding protein DIMINUTO	GO:0016021,integral component of membrane; GO:0050660,flavin adenine dinucleotide binding; GO:0016614,oxidoreductase activity, acting on CH-OH group of donors	--
Cluster-1129.0	K14638 solute carrier family 15 (peptide/histidine transporter), member 3/4 | (RefSeq) protein NRT1/ PTR FAMILY 8.3-like (A)	hypothetical protein PHYPA_024816 [Physcomitrella patens]	PTR17_ARATH RecName: Full=Protein NRT1/ PTR FAMILY 8.5; Short=AtNPF8.5; AltName: Full=Peptide transporter PTR6;	A9SDW4_PHYPA SubName: Full=Predicted protein {ECO:0000313|EMBL:EDQ70526.1};	H+/oligopeptide symporter	GO:0016021,integral component of membrane; GO:0009705,plant-type vacuole membrane; GO:0022857,transmembrane transporter activity; GO:0006857,oligopeptide transport	POT family
Cluster-1130.0	--	unknown [Zea mays]	--	B4FBE4_MAIZE SubName: Full=Uncharacterized protein {ECO:0000313|EMBL:ACF79437.1};	Nuclear distribution protein NUDC	--	--
Cluster-1131.0	--	--	--	--	--	--	--
Cluster-1132.0	K03258 translation initiation factor 4B | (RefSeq) hypothetical protein (A)	uncharacterized protein A4U43_C04F24200 [Asparagus officinalis]	--	A0A2D4BFK1_PYTIN RecName: Full=Proteasome endopeptidase complex {ECO:0000256|PROSITE-ProRule:PRU00808}; EC=3.4.25.1 {ECO:0000256|PROSITE-ProRule:PRU00808};	FOG: RRM domain	GO:0000502,proteasome complex	--
Cluster-1133.0	--	--	--	--	--	--	Group 7 allergen
Cluster-1135.0	--	--	--	--	--	--	--
Cluster-1135.1	--	--	--	--	--	--	Insect cuticle protein
Cluster-1136.0	--	--	--	--	--	--	--
Cluster-1137.0	--	--	--	A0A1E7FM80_9STRA SubName: Full=NAD(P)-binding protein {ECO:0000313|EMBL:OEU19246.1};	Hydroxysteroid 17-beta dehydrogenase 11	GO:0016491,oxidoreductase activity	short chain dehydrogenase
Cluster-1138.0	--	--	--	--	Major epididymal secretory protein HE1	--	ML domain
Cluster-1139.0	--	predicted protein [Chlamydomonas reinhardtii]	--	A0A1Z5K055_FISSO SubName: Full=Uncharacterized protein {ECO:0000313|EMBL:GAX19700.1};	--	GO:0016021,integral component of membrane	LITAF-like zinc ribbon domain
Cluster-114.0	--	--	--	--	--	--	Ser-Thr-rich glycosyl-phosphatidyl-inositol-anchored membrane family
Cluster-1140.0	K08776 puromycin-sensitive aminopeptidase [EC:3.4.11.-] | (RefSeq) LOC109770110; aminopeptidase M1-C-like (A)	--	APM1D_ORYSJ RecName: Full=Aminopeptidase M1-D; EC=3.4.11.2; AltName: Full=Alpha-aminoacylpeptide hydrolase;	--	Puromycin-sensitive aminopeptidase and related aminopeptidases	GO:0005737,cytoplasm; GO:0005783,endoplasmic reticulum; GO:0031090,organelle membrane; GO:0070006,metalloaminopeptidase activity; GO:0042277,peptide binding; GO:0008270,zinc ion binding; GO:0043171,peptide catabolic process; GO:0006508,proteolysis	--
Cluster-1141.0	K01265 methionyl aminopeptidase [EC:3.4.11.18] | (RefSeq) methionine aminopeptidase 2B (A)	PREDICTED: methionine aminopeptidase 2B [Solanum lycopersicum]	MAP21_ARATH RecName: Full=Methionine aminopeptidase 2A {ECO:0000255|HAMAP-Rule:MF_03175}; Short=MAP 2A {ECO:0000255|HAMAP-Rule:MF_03175}; Short=MetAP 2A {ECO:0000255|HAMAP-Rule:MF_03175}; EC=3.4.11.18 {ECO:0000255|HAMAP-Rule:MF_03175}; AltName: Full=Peptidase M {ECO:0000255|HAMAP-Rule:MF_03175};	A0A1D1Y7E7_9ARAE RecName: Full=Methionine aminopeptidase 2 {ECO:0000256|HAMAP-Rule:MF_03175}; Short=MAP 2 {ECO:0000256|HAMAP-Rule:MF_03175}; Short=MetAP 2 {ECO:0000256|HAMAP-Rule:MF_03175}; AltName: Full=Peptidase M {ECO:0000256|HAMAP-Rule:MF_03175};	Metallopeptidase	GO:0005737,cytoplasm; GO:0004177,aminopeptidase activity; GO:0046872,metal ion binding; GO:0008235,metalloexopeptidase activity; GO:0031365,N-terminal protein amino acid modification	--
Cluster-1142.0	--	--	--	--	--	--	--
Cluster-1143.0	--	--	--	--	--	--	--
Cluster-1144.0	--	--	--	--	--	--	Endoplasmic reticulum-based factor for assembly of V-ATPase
Cluster-1145.0	--	--	--	--	Lipid exporter ABCA1 and related proteins, ABC superfamily	--	ABC-2 family transporter protein
Cluster-1146.0	--	predicted protein [Hordeum vulgare subsp. vulgare]	--	F2E0C5_HORVV SubName: Full=Predicted protein {ECO:0000313|EMBL:BAK00797.1};	Trypsin	GO:0004252,serine-type endopeptidase activity	Trypsin
Cluster-1147.0	--	--	--	--	--	--	--
Cluster-1148.0	--	--	--	--	--	--	--
Cluster-1148.1	--	hypothetical protein MNEG_9142 [Monoraphidium neglectum]	--	D0MSR4_PHYIT SubName: Full=Uncharacterized protein {ECO:0000313|EMBL:EEY57498.1};	Uncharacterized conserved membrane protein	GO:0016021,integral component of membrane	Cytochrome B561, N terminal
Cluster-1149.0	--	protein GDAP2 homolog [Cucurbita moschata]	--	A0A1U8EKW6_CAPAN SubName: Full=protein GDAP2 homolog {ECO:0000313|RefSeq:XP_016547030.1, ECO:0000313|RefSeq:XP_016547031.1};	Hismacro and SEC14 domain-containing proteins	--	Divergent CRAL/TRIO domain
Cluster-115.0	--	--	--	--	--	--	--
Cluster-1150.0	--	hypothetical protein CDL12_26432 [Handroanthus impetiginosus]	HEC2_ARATH RecName: Full=Transcription factor HEC2; AltName: Full=Basic helix-loop-helix protein 37; Short=AtbHLH37; Short=bHLH 37; AltName: Full=Protein HECATE 2; AltName: Full=Transcription factor EN 117; AltName: Full=bHLH transcription factor bHLH037;	A0A2G9G6X7_9LAMI SubName: Full=Uncharacterized protein {ECO:0000313|EMBL:PIN01063.1};	--	GO:0005634,nucleus; GO:0003677,DNA binding; GO:0003700,DNA-binding transcription factor activity; GO:0046983,protein dimerization activity; GO:0048462,carpel formation; GO:0080126,ovary septum development; GO:0006355,regulation of transcription, DNA-templated; GO:0006351,transcription, DNA-templated; GO:0010500,transmitting tissue development	--
Cluster-1151.0	--	--	--	--	--	--	--
Cluster-1152.0	--	--	--	--	Uncharacterized conserved protein	--	SH3-binding, glutamic acid-rich protein
Cluster-1154.0	--	hypothetical protein CHLNCDRAFT_144438 [Chlorella variabilis]	--	E1ZBF9_CHLVA SubName: Full=Uncharacterized protein {ECO:0000313|EMBL:EFN56640.1};	Trypsin	GO:0004252,serine-type endopeptidase activity	Trypsin
Cluster-1155.0	--	--	--	--	--	--	--
Cluster-1156.0	--	Para-nitrobenzyl esterase [Dorcoceras hygrometricum]	--	A0A1D1XT84_9ARAE RecName: Full=Carboxylic ester hydrolase {ECO:0000256|RuleBase:RU361235}; EC=3.1.1.- {ECO:0000256|RuleBase:RU361235};	Carboxylesterase and related proteins	GO:0016787,hydrolase activity	Carboxylesterase family
Cluster-1157.0	--	--	--	--	--	--	--
Cluster-1158.0	--	luc7-like protein 3 [Olea europaea var. sylvestris]	--	A0A1J7I7F1_LUPAN SubName: Full=Uncharacterized protein {ECO:0000313|EMBL:OIW08787.1};	Spliceosome subunit	GO:0005685,U1 snRNP; GO:0003729,mRNA binding; GO:0006376,mRNA splice site selection	LUC7 N_terminus
Cluster-1159.0	--	--	--	--	--	--	--
Cluster-116.0	--	--	--	--	--	--	--
Cluster-1160.0	--	--	--	--	--	--	--
Cluster-1161.0	K12823 ATP-dependent RNA helicase DDX5/DBP2 [EC:3.6.4.13] | (RefSeq) DEAD-box ATP-dependent RNA helicase 20-like (A)	cold responsive DEAD-box RNA helicase [Chorispora bungeana]	RH30_ARATH RecName: Full=DEAD-box ATP-dependent RNA helicase 30; EC=3.6.4.13;	U5ICZ9_CHOBU SubName: Full=Cold responsive DEAD-box RNA helicase {ECO:0000313|EMBL:AFW97645.1};	ATP-dependent RNA helicase	GO:0005737,cytoplasm; GO:0005730,nucleolus; GO:0005524,ATP binding; GO:0004004,ATP-dependent RNA helicase activity; GO:0003729,mRNA binding; GO:0000184,nuclear-transcribed mRNA catabolic process, nonsense-mediated decay; GO:0010501,RNA secondary structure unwinding; GO:0006364,rRNA processing	--
Cluster-1162.0	K10047 inositol-phosphate phosphatase / L-galactose 1-phosphate phosphatase [EC:3.1.3.25 3.1.3.93] | (RefSeq) inositol monophosphatase 3-like (A)	inositol monophosphatase 3-like [Phalaenopsis equestris]	IMPP_MESCR RecName: Full=Inositol monophosphatase; Short=IMP; Short=IMPase; EC=3.1.3.25; AltName: Full=Inositol-1(or 4)-monophosphatase;	A0A166H0D5_DAUCA RecName: Full=Inositol-1-monophosphatase {ECO:0000256|RuleBase:RU364068}; EC=3.1.3.25 {ECO:0000256|RuleBase:RU364068};	Inositol monophosphatase	GO:0008934,inositol monophosphate 1-phosphatase activity; GO:0052832,inositol monophosphate 3-phosphatase activity; GO:0052833,inositol monophosphate 4-phosphatase activity; GO:0046872,metal ion binding; GO:0006021,inositol biosynthetic process; GO:0046855,inositol phosphate dephosphorylation; GO:0046854,phosphatidylinositol phosphorylation	Inositol monophosphatase family
Cluster-1163.0	K12447 UDP-sugar pyrophosphorylase [EC:2.7.7.64] | (RefSeq) uncharacterized protein LOC109127935 (A)	PREDICTED: uncharacterized mitochondrial protein AtMg00810-like [Ricinus communis]	POLR2_ARATH RecName: Full=Retrovirus-related Pol polyprotein from transposon RE2; AltName: Full=Retro element 2 {ECO:0000303|PubMed:10689195}; Short=AtRE2 {ECO:0000303|PubMed:10689195}; Includes: RecName: Full=Protease RE2; EC=3.4.23.-; Includes: RecName: Full=Reverse transcriptase RE2; EC=2.7.7.49; Includes: RecName: Full=Endonuclease RE2;	A0A1U8AXU7_NELNU SubName: Full=uncharacterized protein LOC104604981 {ECO:0000313|RefSeq:XP_010267875.1};	FOG: Transposon-encoded proteins with TYA, reverse transcriptase, integrase domains in various combinations	GO:0004190,aspartic-type endopeptidase activity; GO:0004519,endonuclease activity; GO:0046872,metal ion binding; GO:0003676,nucleic acid binding; GO:0003964,RNA-directed DNA polymerase activity; GO:0015074,DNA integration; GO:0006310,DNA recombination	--
Cluster-1164.0	--	PREDICTED: RING finger protein 10-like [Pyrus x bretschneideri]	--	A0A1U7ZLB9_NELNU SubName: Full=RING finger protein 10 isoform X3 {ECO:0000313|RefSeq:XP_010249226.1};	Predicted E3 ubiquitin ligase	GO:0046872,metal ion binding	--
Cluster-1165.0	--	--	--	--	Phosphoinositide-specific phospholipase C	--	--
Cluster-1166.0	--	--	--	--	--	--	--
Cluster-1167.0	--	predicted protein [Micromonas commoda]	--	F0Y4I4_AURAN SubName: Full=Uncharacterized protein {ECO:0000313|EMBL:EGB10387.1};	Predicted acyltransferase	GO:0016021,integral component of membrane; GO:0016747,transferase activity, transferring acyl groups other than amino-acyl groups	Acyltransferase family
Cluster-1168.0	--	--	--	--	--	--	--
Cluster-1169.0	--	--	--	--	--	--	--
Cluster-117.0	--	--	--	--	--	--	--
Cluster-1170.0	--	--	--	--	--	--	--
Cluster-1171.0	--	--	--	--	--	--	--
Cluster-1172.0	K00764 amidophosphoribosyltransferase [EC:2.4.2.14] | (RefSeq) PRAT; amidophosphoribosyltransferase, chloroplastic-like (A)	PREDICTED: amidophosphoribosyltransferase, chloroplastic-like [Glycine max]	ASE1_ARATH RecName: Full=Amidophosphoribosyltransferase 1, chloroplastic; Short=AtATase1; Short=PRPP1; EC=2.4.2.14; AltName: Full=Glutamine phosphoribosylpyrophosphate amidotransferase 1; Short=AtGPRAT1; Flags: Precursor;	K7LFD8_SOYBN RecName: Full=Amidophosphoribosyltransferase {ECO:0000256|PIRNR:PIRNR000485}; Short=ATase {ECO:0000256|PIRNR:PIRNR000485}; EC=2.4.2.14 {ECO:0000256|PIRNR:PIRNR000485}; AltName: Full=Glutamine phosphoribosylpyrophosphate amidotransferase {ECO:0000256|PIRNR:PIRNR000485};	Glutamine phosphoribosylpyrophosphate amidotransferase	GO:0005618,cell wall; GO:0009570,chloroplast stroma; GO:0005829,cytosol; GO:0009536,plastid; GO:0009532,plastid stroma; GO:0004044,amidophosphoribosyltransferase activity; GO:0051536,iron-sulfur cluster binding; GO:0046872,metal ion binding; GO:0006189,'de novo' IMP biosynthetic process; GO:0006541,glutamine metabolic process; GO:0009116,nucleoside metabolic process; GO:0009113,purine nucleobase …	Glutamine amidotransferase domain
Cluster-1173.0	--	--	--	--	--	--	--
Cluster-1174.0	--	--	--	--	--	--	--
Cluster-1175.0	--	--	--	--	--	--	--
Cluster-1176.0	--	--	--	--	--	--	--
Cluster-1177.0	--	--	--	--	--	--	--
Cluster-1178.0	--	--	--	--	--	--	--
Cluster-1179.0	--	--	--	--	Molecular chaperone (DnaJ superfamily)	--	--
Cluster-118.0	--	--	--	--	--	--	--
Cluster-1180.0	K12823 ATP-dependent RNA helicase DDX5/DBP2 [EC:3.6.4.13] | (RefSeq) hypothetical protein (A)	DEAD-box ATP-dependent RNA helicase 20 [Dorcoceras hygrometricum]	RH20_ARATH RecName: Full=DEAD-box ATP-dependent RNA helicase 20; EC=3.6.4.13;	A0A1D1XEY3_9ARAE SubName: Full=ATP-dependent RNA helicase p62 {ECO:0000313|EMBL:JAT40957.1};	ATP-dependent RNA helicase	GO:0005829,cytosol; GO:0005730,nucleolus; GO:0005524,ATP binding; GO:0004004,ATP-dependent RNA helicase activity; GO:0003723,RNA binding; GO:0000184,nuclear-transcribed mRNA catabolic process, nonsense-mediated decay; GO:0010501,RNA secondary structure unwinding; GO:0006364,rRNA processing	--
Cluster-1181.0	K05681 ATP-binding cassette, subfamily G (WHITE), member 2 | (RefSeq) ATP-binding cassette, sub-family G, member 2 (A)	ATP-binding cassette superfamily [Micromonas pusilla CCMP1545]	AB21G_ARATH RecName: Full=ABC transporter G family member 21; Short=ABC transporter ABCG.21; Short=AtABCG21; AltName: Full=White-brown complex homolog protein 21; Short=AtWBC21;	M2XN84_GALSU SubName: Full=ABC transporter, ATP-binding protein isoform 1 {ECO:0000313|EMBL:EME31652.1};	Transporter, ABC superfamily (Breast cancer resistance protein)	GO:0016021,integral component of membrane; GO:0005886,plasma membrane; GO:0005524,ATP binding; GO:0042626,ATPase activity, coupled to transmembrane movement of substances	ABC-2 type transporter
Cluster-1183.0	--	--	--	A0A024U941_9STRA RecName: Full=30S ribosomal protein S15 {ECO:0000256|RuleBase:RU003920};	--	GO:0005840,ribosome; GO:0003735,structural constituent of ribosome; GO:0006412,translation	Ribosomal protein S15
Cluster-1184.0	--	--	--	--	--	--	--
Cluster-1185.0	--	--	--	--	Regulator of ATP-sensitive K+ channels Alpha-endosulfine/ARPP-19 and related cAMP-regulated phosphoproteins	--	cAMP-regulated phosphoprotein/endosulfine conserved region
Cluster-1186.0	--	--	--	--	--	--	--
Cluster-1187.0	--	--	--	--	Predicted lipoprotein	--	Lipoprotein amino terminal region
Cluster-1189.0	--	--	--	--	--	--	--
Cluster-119.0	--	--	--	--	--	--	--
Cluster-1190.0	--	--	--	--	--	--	--
Cluster-1191.0	K23553 post-GPI attachment to proteins factor 3 | (RefSeq) post-GPI attachment to proteins factor 3 (A)	PREDICTED: uncharacterized protein LOC105967079 [Erythranthe guttata]	--	A0A2G9G0X4_9LAMI SubName: Full=Uncharacterized protein {ECO:0000313|EMBL:PIM98950.1};	--	--	--
Cluster-1192.0	K02126 F-type H+-transporting ATPase subunit a | (RefSeq) LOW QUALITY PROTEIN: ATP synthase subunit a (A)	PREDICTED: LOW QUALITY PROTEIN: ATP synthase subunit a [Gossypium hirsutum]	ATP61_ARATH RecName: Full=ATP synthase subunit a-1; AltName: Full=F-ATPase protein 6; AltName: Full=P6-1; Flags: Precursor;	A0A1U8N4D6_GOSHI SubName: Full=LOW QUALITY PROTEIN: ATP synthase subunit a {ECO:0000313|RefSeq:XP_016733951.1};	ATP synthase F0 subunit 6 and related proteins	GO:0016021,integral component of membrane; GO:0005743,mitochondrial inner membrane; GO:0045263,proton-transporting ATP synthase complex, coupling factor F(o); GO:0015078,proton transmembrane transporter activity; GO:0015986,ATP synthesis coupled proton transport	--
Cluster-1193.0	--	--	--	--	--	--	--
Cluster-1193.1	--	--	--	--	--	--	--
Cluster-1194.0	--	--	--	--	--	--	--
Cluster-1195.0	K08065 nuclear transcription Y subunit beta | (RefSeq) nuclear transcription factor Y subunit B-6 (A)	nuclear transcription factor Y subunit B-6 [Sesamum indicum]	NFYB6_ARATH RecName: Full=Nuclear transcription factor Y subunit B-6; Short=AtNF-YB-6; AltName: Full=Protein LEAFY COTYLEDON 1-LIKE;	A0A2G9G7F1_9LAMI SubName: Full=Uncharacterized protein {ECO:0000313|EMBL:PIN01224.1};	CCAAT-binding factor, subunit A (HAP3)	GO:0005634,nucleus; GO:0033613,activating transcription factor binding; GO:0003700,DNA-binding transcription factor activity; GO:0046982,protein heterodimerization activity; GO:0043565,sequence-specific DNA binding; GO:0009738,abscisic acid-activated signaling pathway; GO:0045893,positive regulation of transcription, DNA-templated; GO:0006355,regulation of transcription, DNA-templated; GO:0006351…	--
Cluster-1196.0	--	--	--	--	--	--	--
Cluster-1198.0	K03428 magnesium-protoporphyrin O-methyltransferase [EC:2.1.1.11] | (RefSeq) magnesium protoporphyrin IX methyltransferase, chloroplastic (A)	PREDICTED: magnesium protoporphyrin IX methyltransferase, chloroplastic [Erythranthe guttata]	CHLM_ARATH RecName: Full=Magnesium protoporphyrin IX methyltransferase, chloroplastic; EC=2.1.1.11; Flags: Precursor;	A0A022QBB7_ERYGU SubName: Full=Uncharacterized protein {ECO:0000313|EMBL:EYU24523.1};	Methyltransferases	GO:0009507,chloroplast; GO:0009941,chloroplast envelope; GO:0031969,chloroplast membrane; GO:0009534,chloroplast thylakoid; GO:0009535,chloroplast thylakoid membrane; GO:0046406,magnesium protoporphyrin IX methyltransferase activity; GO:0015995,chlorophyll biosynthetic process	--
Cluster-1198.1	K03428 magnesium-protoporphyrin O-methyltransferase [EC:2.1.1.11] | (RefSeq) magnesium protoporphyrin IX methyltransferase, chloroplastic (A)	magnesium protoporphyrin IX methyltransferase, chloroplastic [Olea europaea var. sylvestris]	CHLM_ARATH RecName: Full=Magnesium protoporphyrin IX methyltransferase, chloroplastic; EC=2.1.1.11; Flags: Precursor;	A0A2G9HE95_9LAMI SubName: Full=Methyltransferase {ECO:0000313|EMBL:PIN15818.1}; EC=2.1.1.11 {ECO:0000313|EMBL:PIN15818.1};	Methyltransferases	GO:0009507,chloroplast; GO:0009941,chloroplast envelope; GO:0031969,chloroplast membrane; GO:0009534,chloroplast thylakoid; GO:0009535,chloroplast thylakoid membrane; GO:0046406,magnesium protoporphyrin IX methyltransferase activity; GO:0015995,chlorophyll biosynthetic process	Magnesium-protoporphyrin IX methyltransferase C-terminus
Cluster-1199.0	K01193 beta-fructofuranosidase [EC:3.2.1.26] | (RefSeq) acid beta-fructofuranosidase 2, vacuolar-like (A)	soluble acid invertase 2, partial [Phelipanche ramosa]	INVB_DAUCA RecName: Full=Beta-fructofuranosidase, soluble isoenzyme I; EC=3.2.1.26; AltName: Full=Invertase; AltName: Full=Saccharase; AltName: Full=Sucrose hydrolase; Flags: Precursor;	D5LY29_PHERA SubName: Full=Soluble acid invertase 2 {ECO:0000313|EMBL:ADF27780.1}; EC=3.2.1.26 {ECO:0000313|EMBL:ADF27780.1}; Flags: Fragment;	Beta-fructofuranosidase (invertase)	GO:0016021,integral component of membrane; GO:0005775,vacuolar lumen; GO:0004575,sucrose alpha-glucosidase activity; GO:0005975,carbohydrate metabolic process	Glycosyl hydrolases family 32 C terminal
Cluster-12.0	--	--	--	--	--	--	--
Cluster-120.0	--	--	--	--	--	--	--
Cluster-1200.0	--	predicted protein [Hordeum vulgare subsp. vulgare]	--	A0A1D1XC97_9ARAE SubName: Full=Cuticle protein 8 {ECO:0000313|EMBL:JAT40055.1};	--	GO:0042302,structural constituent of cuticle	Insect cuticle protein
Cluster-1201.0	K20623 typhasterol/6-deoxotyphasterol 2alpha-hydroxylase | (RefSeq) cytochrome P450 71A1-like (A)	PREDICTED: ferruginol synthase-like [Erythranthe guttata]	C81E7_MEDTR RecName: Full=Isoflavone 2'-hydroxylase {ECO:0000303|PubMed:14617078}; EC=1.14.13.53 {ECO:0000269|PubMed:14617078}; AltName: Full=4'-methoxyisoflavone 2'-hydroxylase; AltName: Full=Cytochrome P450 81E7 {ECO:0000303|PubMed:14617078};	A0A2G3DBQ5_CAPCH SubName: Full=Uncharacterized protein {ECO:0000313|EMBL:PHU28355.1};	Cytochrome P450 CYP2 subfamily	GO:0005789,endoplasmic reticulum membrane; GO:0016021,integral component of membrane; GO:0047957,4'-methoxyisoflavone 2'-hydroxylase activity; GO:0020037,heme binding; GO:0005506,iron ion binding	Cytochrome P450
Cluster-1202.0	K08738 cytochrome c | (RefSeq) hypothetical protein (A)	hypothetical protein CHLNCDRAFT_30572 [Chlorella variabilis]	CYC_STELP RecName: Full=Cytochrome c;	A0A1D1Y4U9_9ARAE SubName: Full=Cytochrome c-2 {ECO:0000313|EMBL:JAT49647.1};	Cytochrome c	GO:0005758,mitochondrial intermembrane space; GO:0070469,respiratory chain; GO:0009055,electron transfer activity; GO:0020037,heme binding; GO:0046872,metal ion binding	--
Cluster-1203.0	--	--	--	--	Chitinase	--	Glycosyl hydrolases family 18
Cluster-1204.0	--	--	--	--	--	--	--
Cluster-1205.0	--	--	--	--	Synaptic vesicle transporter SVOP and related transporters (major facilitator superfamily)	--	--
Cluster-1206.0	K22390 acid phosphatase type 7 | (RefSeq) bifunctional purple acid phosphatase 26 isoform X1 (A)	bifunctional purple acid phosphatase 26 isoform X1 [Sesamum indicum]	PPA26_ARATH RecName: Full=Bifunctional purple acid phosphatase 26; Includes: RecName: Full=Acid phosphatase; EC=3.1.3.2; Includes: RecName: Full=Peroxidase; EC=1.11.1.7; Flags: Precursor;	A0A1U7ZC27_NELNU RecName: Full=Purple acid phosphatase {ECO:0000256|RuleBase:RU361203}; EC=3.1.3.2 {ECO:0000256|RuleBase:RU361203};	Purple acid phosphatase	GO:0005829,cytosol; GO:0009505,plant-type cell wall; GO:0005773,vacuole; GO:0003993,acid phosphatase activity; GO:0046872,metal ion binding; GO:0004601,peroxidase activity; GO:0042744,hydrogen peroxide catabolic process; GO:0055062,phosphate ion homeostasis	--
Cluster-1207.0	--	--	--	--	Thioredoxin/protein disulfide isomerase	--	Thioredoxin-like domain
Cluster-1208.0	--	--	--	--	--	--	--
Cluster-1209.0	--	--	--	--	Predicted membrane protein	--	--
Cluster-121.0	--	--	--	--	--	--	--
Cluster-1210.0	K03671 thioredoxin 1 | (RefSeq) thioredoxin 1 (A)	PREDICTED: thioredoxin X, chloroplastic [Capsicum annuum]	TRXX_ARATH RecName: Full=Thioredoxin X, chloroplastic; Short=AtTrxx; Flags: Precursor;	A0A2G3AYB5_CAPCH SubName: Full=Thioredoxin X, chloroplastic {ECO:0000313|EMBL:PHT99219.1};	Thioredoxin-like protein	GO:0009507,chloroplast; GO:0009570,chloroplast stroma; GO:0008047,enzyme activator activity; GO:0016671,oxidoreductase activity, acting on a sulfur group of donors, disulfide as acceptor; GO:0015035,protein disulfide oxidoreductase activity; GO:0047134,protein-disulfide reductase activity; GO:0004791,thioredoxin-disulfide reductase activity; GO:0045454,cell redox homeostasis; GO:0034599,cellular …	--
Cluster-1211.0	--	--	--	--	--	--	--
Cluster-1212.0	--	--	--	--	--	--	MAM domain, meprin/A5/mu
Cluster-1213.0	--	--	--	--	--	--	--
Cluster-1214.0	--	--	--	A0A1D1XPE6_9ARAE SubName: Full=Endochitinase {ECO:0000313|EMBL:JAT44270.1};	--	GO:0005576,extracellular region; GO:0008061,chitin binding; GO:0006030,chitin metabolic process	Chitin binding Peritrophin-A domain
Cluster-1215.0	K08770 ubiquitin C | (RefSeq) UBQ10; polyubiquitin 10 (A)	polyubiquitin [Volvox carteri f. nagariensis]	UBIQP_AGLNE RecName: Full=Polyubiquitin; Contains: RecName: Full=Ubiquitin-related 1; Contains: RecName: Full=Ubiquitin; Contains: RecName: Full=Ubiquitin-related 2; Contains: RecName: Full=Ubiquitin-related 3; Flags: Precursor;	E1ZCE0_CHLVA SubName: Full=Uncharacterized protein {ECO:0000313|EMBL:EFN56802.1};	Ubiquitin and ubiquitin-like proteins	GO:0005737,cytoplasm; GO:0005634,nucleus	Ubiquitin family
Cluster-1216.1	K17086 transmembrane 9 superfamily member 2/4 | (RefSeq) uncharacterized LOC101300290 (A)	PREDICTED: uncharacterized protein LOC105971096 [Erythranthe guttata]	--	S8DNV7_9LAMI SubName: Full=Uncharacterized protein {ECO:0000313|EMBL:EPS64713.1}; Flags: Fragment;	--	GO:0003676,nucleic acid binding; GO:0008270,zinc ion binding	--
Cluster-1217.0	--	--	--	A0A1D1YA62_9ARAE SubName: Full=Voltage-dependent anion-selective channel protein 2 {ECO:0000313|EMBL:JAT51532.1};	Porin/voltage-dependent anion-selective channel protein	GO:0005741,mitochondrial outer membrane; GO:0008308,voltage-gated anion channel activity	--
Cluster-1218.0	--	--	--	--	S-adenosylmethionine decarboxylase	--	--
Cluster-1219.0	--	PREDICTED: remorin-like [Cicer arietinum]	REMO_ARATH RecName: Full=Remorin; AltName: Full=DNA-binding protein;	A0A1S2YW06_CICAR SubName: Full=remorin-like {ECO:0000313|RefSeq:XP_004510806.1};	--	GO:0005886,plasma membrane	Remorin, C-terminal region
Cluster-122.0	--	--	--	--	--	--	--
Cluster-1220.0	--	--	--	--	--	--	--
Cluster-1220.1	--	--	--	--	--	--	--
Cluster-1221.0	--	--	--	--	--	--	--
Cluster-1222.0	--	--	--	--	--	--	--
Cluster-1223.0	--	--	--	--	--	--	--
Cluster-1224.0	--	--	--	--	--	--	--
Cluster-1225.0	--	--	--	--	--	--	--
Cluster-1226.1	--	--	--	--	Predicted transporter ADD1 (major facilitator superfamily)	--	Major Facilitator Superfamily
Cluster-1227.0	--	--	--	--	--	--	--
Cluster-1228.0	--	hypothetical protein AQUCO_06100024v1 [Aquilegia coerulea]	--	--	Dehydrogenases with different specificities (related to short-chain alcohol dehydrogenases)	--	short chain dehydrogenase
Cluster-1229.0	--	--	--	--	NADH dehydrogenase subunits 2, 5, and related proteins	--	--
Cluster-123.0	K00423 L-ascorbate oxidase [EC:1.10.3.3] | (RefSeq) L-ascorbate oxidase homolog (A)	PREDICTED: L-ascorbate oxidase homolog [Daucus carota subsp. sativus]	ASOL_TOBAC RecName: Full=L-ascorbate oxidase homolog; EC=1.10.3.-; AltName: Full=Pollen-specific protein NTP303; Flags: Precursor;	A0A161X2S7_DAUCA SubName: Full=Uncharacterized protein {ECO:0000313|EMBL:KZM86693.1};	Multicopper oxidases	GO:0005615,extracellular space; GO:0005507,copper ion binding; GO:0016491,oxidoreductase activity	--
Cluster-1230.0	--	--	--	--	--	--	--
Cluster-1231.0	K03283 heat shock 70kDa protein 1/2/6/8 | (RefSeq) heat shock cognate 70 kDa protein 2-like (A)	hypothetical protein F511_05600 [Dorcoceras hygrometricum]	--	A0A2G9HIJ1_9LAMI SubName: Full=Uncharacterized protein {ECO:0000313|EMBL:PIN17352.1};	--	--	--
Cluster-1232.0	--	Pleiotropic drug resistance proteins (PDR1-15), ABC superfamily [Handroanthus impetiginosus]	PDR3_TOBAC RecName: Full=Pleiotropic drug resistance protein 3; AltName: Full=NtPDR3;	A0A2G9G9L9_9LAMI SubName: Full=Pleiotropic drug resistance proteins (PDR1-15), ABC superfamily {ECO:0000313|EMBL:PIN01983.1}; EC=3.6.3.17 {ECO:0000313|EMBL:PIN01983.1};	Pleiotropic drug resistance proteins (PDR1-15), ABC superfamily	GO:0016021,integral component of membrane; GO:0005524,ATP binding; GO:0016887,ATPase activity	--
Cluster-1233.0	--	--	--	--	--	--	--
Cluster-1234.0	--	--	--	--	--	--	picornavirus capsid protein
Cluster-1235.0	K00856 adenosine kinase [EC:2.7.1.20] | (RefSeq) adenosine kinase 2-like (A)	PREDICTED: adenosine kinase 2-like [Gossypium arboreum]	ADK1_ARATH RecName: Full=Adenosine kinase 1; Short=AK 1; EC=2.7.1.20; AltName: Full=Adenosine 5'-phosphotransferase 1;	A0A1Q3B3N6_CEPFO SubName: Full=PfkB domain-containing protein {ECO:0000313|EMBL:GAV62515.1};	Possible pfkB family carbohydrate kinase	GO:0048046,apoplast; GO:0009507,chloroplast; GO:0005829,cytosol; GO:0016020,membrane; GO:0005634,nucleus; GO:0005886,plasma membrane; GO:0009506,plasmodesma; GO:0004001,adenosine kinase activity; GO:0005524,ATP binding; GO:0005507,copper ion binding; GO:0006169,adenosine salvage; GO:0044209,AMP salvage; GO:0046686,response to cadmium ion; GO:0080094,response to trehalose-6-phosphate; GO:0016032,v…	pfkB family carbohydrate kinase
Cluster-1236.0	--	--	--	--	--	--	--
Cluster-1237.0	--	--	--	--	--	--	--
Cluster-1238.0	--	--	--	--	--	--	--
Cluster-1239.0	--	--	--	--	--	--	--
Cluster-124.0	--	--	--	--	--	--	--
Cluster-1240.0	K22048 mechanosensitive ion channel protein 4/5/6/7/8/9/10 | (RefSeq) mechanosensitive ion channel protein 6 (A)	mechanosensitive ion channel protein 6 [Sesamum indicum]	--	A0A1S4CKD7_TOBAC SubName: Full=mechanosensitive ion channel protein 6-like {ECO:0000313|RefSeq:XP_016501379.1};	--	GO:0016021,integral component of membrane; GO:0055085,transmembrane transport	--
Cluster-1241.0	--	--	--	--	--	--	--
Cluster-1242.0	K14006 protein transport protein SEC23 | (RefSeq) predicted protein (A)	Zinc finger, Sec23/Sec24-type [Corchorus olitorius]	--	A0A1R3GBN4_9ROSI SubName: Full=Zinc finger, Sec23/Sec24-type {ECO:0000313|EMBL:OMO55495.1};	Vesicle coat complex COPII, subunit SEC23	GO:0030127,COPII vesicle coat; GO:0000139,Golgi membrane; GO:0008270,zinc ion binding; GO:0090114,COPII-coated vesicle budding; GO:0006886,intracellular protein transport	--
Cluster-1243.0	--	--	--	--	--	--	--
Cluster-1244.0	--	putative ubiquitin-conjugating enzyme E2 38 [Sesamum indicum]	--	A0A022S5X4_ERYGU SubName: Full=Uncharacterized protein {ECO:0000313|EMBL:EYU46825.1};	--	--	--
Cluster-1244.1	--	--	--	--	--	--	--
Cluster-1245.0	K01431 beta-ureidopropionase [EC:3.5.1.6] | (RefSeq) beta-ureidopropionase (A)	hypothetical protein GPECTOR_7g1057 [Gonium pectorale]	BUP1_ARATH RecName: Full=Beta-ureidopropionase {ECO:0000303|PubMed:11161056}; EC=3.5.1.6 {ECO:0000269|PubMed:19413687}; AltName: Full=N-carbamoyl-beta-alanine amidohydrolase {ECO:0000303|Ref.1}; AltName: Full=Protein PYRIMIDINE 3 {ECO:0000303|Ref.1};	A0A150GTH4_GONPE SubName: Full=Uncharacterized protein {ECO:0000313|EMBL:KXZ53165.1};	Carbon-nitrogen hydrolase	GO:0005829,cytosol; GO:0003837,beta-ureidopropionase activity; GO:0019483,beta-alanine biosynthetic process; GO:0043562,cellular response to nitrogen levels; GO:0006212,uracil catabolic process	--
Cluster-1246.0	K20368 protein cornichon | (RefSeq) hypothetical protein (A)	er-derived vesicles protein erv14 [Quercus suber]	--	S0F347_CHOCR SubName: Full=Uncharacterized protein {ECO:0000313|EMBL:CDF77387.1};	ER vesicle integral membrane protein involved in establishing cell polarity, signaling and protein degradation	GO:0016021,integral component of membrane; GO:0016192,vesicle-mediated transport	--
Cluster-1247.0	K10258 very-long-chain enoyl-CoA reductase [EC:1.3.1.93] | (RefSeq) trans-2-enoyl-CoA reductase (NADPH) (A)	--	--	R7Q6X5_CHOCR SubName: Full=Trans-2-enoyl-CoA reductase (NADPH) {ECO:0000313|EMBL:CDF33568.1};	Steroid reductase required for elongation of the very long chain fatty acids	GO:0005789,endoplasmic reticulum membrane; GO:0016021,integral component of membrane; GO:0005886,plasma membrane; GO:0009922,fatty acid elongase activity; GO:0016627,oxidoreductase activity, acting on the CH-CH group of donors; GO:0042335,cuticle development; GO:0006665,sphingolipid metabolic process; GO:0010025,wax biosynthetic process	--
Cluster-1247.1	K05658 ATP-binding cassette, subfamily B (MDR/TAP), member 1 [EC:3.6.3.44] | (RefSeq) ABC transporter, subfamily B, ATP-binding & transmembrane domain isoform 1 (A)	hypothetical protein CEUSTIGMA_g9774.t1 [Chlamydomonas eustigma]	TECR_ARATH RecName: Full=Very-long-chain enoyl-CoA reductase {ECO:0000305}; EC=1.3.1.93 {ECO:0000305|PubMed:14673020, ECO:0000305|PubMed:15829606}; AltName: Full=Enoyl-CoA reductase; Short=AtECR; AltName: Full=Protein ECERIFERUM 10; AltName: Full=Synaptic glycoprotein SC2-like protein;	A0A250XGY6_9CHLO SubName: Full=Uncharacterized protein {ECO:0000313|EMBL:GAX82345.1};	Steroid reductase required for elongation of the very long chain fatty acids	GO:0005783,endoplasmic reticulum; GO:0005789,endoplasmic reticulum membrane; GO:0009923,fatty acid elongase complex; GO:0016021,integral component of membrane; GO:0005886,plasma membrane; GO:0009922,fatty acid elongase activity; GO:0016627,oxidoreductase activity, acting on the CH-CH group of donors; GO:0042335,cuticle development; GO:0006665,sphingolipid metabolic process; GO:0010091,trichome br…	Ubiquitin family
Cluster-1247.2	K10258 very-long-chain enoyl-CoA reductase [EC:1.3.1.93] | (RefSeq) similar to 3-oxo-5-alpha-steroid 4-dehydrogenase (A)	hypothetical protein CEUSTIGMA_g9774.t1 [Chlamydomonas eustigma]	TECR_ARATH RecName: Full=Very-long-chain enoyl-CoA reductase {ECO:0000305}; EC=1.3.1.93 {ECO:0000305|PubMed:14673020, ECO:0000305|PubMed:15829606}; AltName: Full=Enoyl-CoA reductase; Short=AtECR; AltName: Full=Protein ECERIFERUM 10; AltName: Full=Synaptic glycoprotein SC2-like protein;	A0A1D1YCK2_9ARAE SubName: Full=Putative enoyl reductase C646.07c {ECO:0000313|EMBL:JAT52359.1}; Flags: Fragment;	Steroid reductase required for elongation of the very long chain fatty acids	GO:0005783,endoplasmic reticulum; GO:0005789,endoplasmic reticulum membrane; GO:0009923,fatty acid elongase complex; GO:0016021,integral component of membrane; GO:0005886,plasma membrane; GO:0009922,fatty acid elongase activity; GO:0016627,oxidoreductase activity, acting on the CH-CH group of donors; GO:0042335,cuticle development; GO:0006665,sphingolipid metabolic process; GO:0010091,trichome br…	3-oxo-5-alpha-steroid 4-dehydrogenase
Cluster-1248.0	--	--	--	--	DNA-bridging protein BAF	--	--
Cluster-1249.0	--	--	--	--	--	--	--
Cluster-125.0	--	--	--	--	--	--	--
Cluster-1250.0	--	--	--	--	--	--	--
Cluster-1251.0	K01537 Ca2+-transporting ATPase [EC:3.6.3.8] | (RefSeq) calcium-transporting ATPase 2, plasma membrane-type isoform X1 (A)	protein C2-DOMAIN ABA-RELATED 4 [Sesamum indicum]	CAR4_ARATH RecName: Full=Protein C2-DOMAIN ABA-RELATED 4 {ECO:0000303|PubMed:25465408}; AltName: Full=C2 domain-containing protein; Short=AtC2; AltName: Full=GTPase activating protein 1 {ECO:0000303|PubMed:23550829}; Short=AtGAP1 {ECO:0000303|PubMed:23550829};	A0A022RQX5_ERYGU SubName: Full=Uncharacterized protein {ECO:0000313|EMBL:EYU41340.1};	Predicted Ca2+-dependent phospholipid-binding protein	GO:0005829,cytosol; GO:0005634,nucleus; GO:0005886,plasma membrane; GO:0005096,GTPase activator activity; GO:0046872,metal ion binding; GO:0005543,phospholipid binding; GO:0009738,abscisic acid-activated signaling pathway; GO:0006952,defense response; GO:0009789,positive regulation of abscisic acid-activated signaling pathway; GO:1902479,positive regulation of defense response to bacterium, incom…	--
Cluster-1252.0	--	--	--	--	--	--	--
Cluster-1253.0	--	--	--	--	Formyltetrahydrofolate dehydrogenase	--	--
Cluster-1254.0	--	--	--	--	Ubiquitin C-terminal hydrolase	--	--
Cluster-1255.0	--	--	--	--	--	--	--
Cluster-1256.0	--	--	--	--	Fatty acyl-CoA elongase/Polyunsaturated fatty acid specific elongation enzyme	--	GNS1/SUR4 family
Cluster-1257.0	--	--	--	--	Putative cargo transport protein EMP24 (p24 protein family)	--	--
Cluster-1258.0	--	pentatricopeptide repeat-containing protein At4g22760 [Sesamum indicum]	PP336_ARATH RecName: Full=Pentatricopeptide repeat-containing protein At4g22760;	A0A0A0KR38_CUCSA SubName: Full=Uncharacterized protein {ECO:0000313|EMBL:KGN50191.1};	FOG: PPR repeat	GO:0043231,intracellular membrane-bounded organelle; GO:0004519,endonuclease activity; GO:0003723,RNA binding; GO:0009451,RNA modification	PPR repeat
Cluster-1259.0	--	--	--	--	Chitinase	--	Glycosyl hydrolases family 18
Cluster-126.0	--	--	--	--	--	--	--
Cluster-1260.0	--	--	--	--	--	--	--
Cluster-1261.0	--	--	--	--	--	--	--
Cluster-1263.0	K04688 ribosomal protein S6 kinase beta [EC:2.7.11.1] | (RefSeq) Serine/threonine-protein kinase, active site (A)	serine/threonine protein kinase [Klebsormidium nitens]	IRE_ARATH RecName: Full=Probable serine/threonine protein kinase IRE {ECO:0000305}; EC=2.7.11.1 {ECO:0000305}; AltName: Full=Protein INCOMPLETE ROOT HAIR ELONGATION {ECO:0000303|PubMed:12000677}; Short=AtIRE {ECO:0000303|PubMed:17237187};	A0A0W8CTH5_PHYNI SubName: Full=Potassium voltage-gated channel subfamily H member 7 {ECO:0000313|EMBL:KUF97892.1}; SubName: Full=Serine/threonine-protein kinase Sgk3 {ECO:0000313|EMBL:KUF87180.1};	Ribosomal protein S6 kinase and related proteins	GO:0005622,intracellular; GO:0005524,ATP binding; GO:0016301,kinase activity; GO:0046872,metal ion binding; GO:0004674,protein serine/threonine kinase activity; GO:0035556,intracellular signal transduction; GO:0018105,peptidyl-serine phosphorylation; GO:0040008,regulation of growth; GO:0009826,unidimensional cell growth	Protein kinase domain
Cluster-1264.0	--	translationally-controlled tumor protein like [Quercus suber]	TCTP_ORYSJ RecName: Full=Translationally-controlled tumor protein homolog; Short=TCTP;	A0A1D1XWP9_9ARAE SubName: Full=Translationally-controlled tumor {ECO:0000313|EMBL:JAT46809.1};	Microtubule-binding protein (translationally controlled tumor protein)	GO:0005737,cytoplasm; GO:0005509,calcium ion binding; GO:0008017,microtubule binding; GO:0030154,cell differentiation	Translationally controlled tumour protein
Cluster-1265.0	--	--	--	--	--	--	--
Cluster-1266.0	K15449 tRNA wybutosine-synthesizing protein 1 [EC:4.1.3.44] | (RefSeq) uncharacterized protein LOC8083950 (A)	probable methyltransferase PMT27 [Prunus avium]	PMTR_ARATH RecName: Full=Probable methyltransferase PMT27; EC=2.1.1.-;	A0A2G9HGS1_9LAMI SubName: Full=Sterol 24-C-methyltransferase {ECO:0000313|EMBL:PIN16633.1}; EC=2.1.1.41 {ECO:0000313|EMBL:PIN16633.1};	--	GO:0005737,cytoplasm; GO:0005789,endoplasmic reticulum membrane; GO:0016021,integral component of membrane; GO:0008757,S-adenosylmethionine-dependent methyltransferase activity; GO:0032259,methylation	Putative S-adenosyl-L-methionine-dependent methyltransferase
Cluster-1267.0	K02949 small subunit ribosomal protein S11e | (RefSeq) RPS11; Ribosomal protein S11, component of cytosolic 80S ribosome and 40S small subunit (A)	predicted protein [Physcomitrella patens]	RS111_ARATH RecName: Full=40S ribosomal protein S11-1; AltName: Full=Protein EMBRYO DEFECTIVE 1080;	A0A1D1YEK5_9ARAE SubName: Full=40S ribosomal protein S11 {ECO:0000313|EMBL:JAT53083.1}; Flags: Fragment;	40S ribosomal protein S11	GO:0005618,cell wall; GO:0005829,cytosol; GO:0022626,cytosolic ribosome; GO:0022627,cytosolic small ribosomal subunit; GO:0016020,membrane; GO:0009506,plasmodesma; GO:0003729,mRNA binding; GO:0019843,rRNA binding; GO:0003735,structural constituent of ribosome; GO:0006412,translation	--
Cluster-1269.0	--	--	--	--	--	--	--
Cluster-127.0	--	--	--	--	Phosphatidylinositol transfer protein SEC14 and related proteins	--	CRAL/TRIO domain
Cluster-1270.0	--	--	--	--	--	--	--
Cluster-1271.0	K02980 small subunit ribosomal protein S29e | (RefSeq) 40S ribosomal protein S29-like (A)	hypothetical protein AXX17_AT3G37570 [Arabidopsis thaliana]	RS29_GRIJA RecName: Full=40S ribosomal protein S29;	A0A178VIQ1_ARATH SubName: Full=Uncharacterized protein {ECO:0000313|EMBL:OAP05736.1};	40S ribosomal protein S29	GO:0005840,ribosome; GO:0046872,metal ion binding; GO:0003735,structural constituent of ribosome; GO:0006412,translation	--
Cluster-1272.0	--	--	--	--	--	--	--
Cluster-1273.0	K00820 glucosamine---fructose-6-phosphate aminotransferase (isomerizing) [EC:2.6.1.16] | (RefSeq) glutamine--fructose-6-phosphate aminotransferase [isomerizing] 2 (A)	glutamine--fructose-6-phosphate aminotransferase [isomerizing]	--	A0A2G9I1K6_9LAMI SubName: Full=Glucosamine 6-phosphate synthetase {ECO:0000313|EMBL:PIN23642.1}; EC=2.6.1.16 {ECO:0000313|EMBL:PIN23642.1};	Glucosamine 6-phosphate synthetases, contain amidotransferase and phosphosugar isomerase domains	GO:0004360,glutamine-fructose-6-phosphate transaminase (isomerizing) activity	--
Cluster-1273.1	K00820 glucosamine---fructose-6-phosphate aminotransferase (isomerizing) [EC:2.6.1.16] | (RefSeq) hypothetical protein (A)	hypothetical protein EUTSA_v10002424mg [Eutrema salsugineum]	GLMS_CYACA RecName: Full=Glutamine--fructose-6-phosphate aminotransferase [isomerizing] {ECO:0000255|HAMAP-Rule:MF_00164}; EC=2.6.1.16 {ECO:0000255|HAMAP-Rule:MF_00164}; AltName: Full=D-fructose-6-phosphate amidotransferase {ECO:0000255|HAMAP-Rule:MF_00164}; AltName: Full=GFAT {ECO:0000255|HAMAP-Rule:MF_00164}; AltName: Full=Glucosamine-6-phosphate synthase {ECO:0000255|HAMAP-Rule:MF_00164}; AltN…	V4L0T1_EUTSA SubName: Full=Uncharacterized protein {ECO:0000313|EMBL:ESQ37234.1};	Glucosamine 6-phosphate synthetases, contain amidotransferase and phosphosugar isomerase domains	GO:0009507,chloroplast; GO:0097367,carbohydrate derivative binding; GO:0004360,glutamine-fructose-6-phosphate transaminase (isomerizing) activity; GO:1901137,carbohydrate derivative biosynthetic process; GO:0006541,glutamine metabolic process	SIS domain
Cluster-1273.2	K00820 glucosamine---fructose-6-phosphate aminotransferase (isomerizing) [EC:2.6.1.16] | (RefSeq) glutamine--fructose-6-phosphate aminotransferase [isomerizing] 2 (A)	glutamine--fructose-6-phosphate aminotransferase [isomerizing]	--	A0A2G9IBM1_9LAMI SubName: Full=Glucosamine 6-phosphate synthetase {ECO:0000313|EMBL:PIN27147.1}; EC=2.6.1.16 {ECO:0000313|EMBL:PIN27147.1};	Glucosamine 6-phosphate synthetases, contain amidotransferase and phosphosugar isomerase domains	GO:0004360,glutamine-fructose-6-phosphate transaminase (isomerizing) activity	--
Cluster-1273.3	K00820 glucosamine---fructose-6-phosphate aminotransferase (isomerizing) [EC:2.6.1.16] | (RefSeq) glutamine--fructose-6-phosphate aminotransferase [isomerizing] 2 isoform X1 (A)	PREDICTED: glutamine--fructose-6-phosphate aminotransferase [isomerizing]	--	A0A022QGG4_ERYGU SubName: Full=Uncharacterized protein {ECO:0000313|EMBL:EYU27021.1};	Glucosamine 6-phosphate synthetases, contain amidotransferase and phosphosugar isomerase domains	GO:0097367,carbohydrate derivative binding; GO:1901135,carbohydrate derivative metabolic process	--
Cluster-1274.0	--	--	--	--	--	--	--
Cluster-1275.0	--	--	--	--	--	--	--
Cluster-1275.1	--	--	--	--	FOG: Leucine rich repeat	--	Leucine rich repeat
Cluster-1275.2	--	--	--	--	--	--	Leucine rich repeat
Cluster-1275.3	--	--	--	--	--	--	Leucine rich repeat
Cluster-1275.4	--	--	--	--	--	--	--
Cluster-1276.0	K01187 alpha-glucosidase [EC:3.2.1.20] | (RefSeq) alpha-glucosidase (A)	PREDICTED: alpha-glucosidase [Nicotiana tomentosiformis]	XYL1_ARATH RecName: Full=Alpha-xylosidase 1; EC=3.2.1.177; Flags: Precursor;	A0A2D4BSR9_PYTIN SubName: Full=Uncharacterized protein {ECO:0000313|EMBL:GAX97202.1}; Flags: Fragment;	Maltase glucoamylase and related hydrolases, glycosyl hydrolase family 31	GO:0048046,apoplast; GO:0005618,cell wall; GO:0009507,chloroplast; GO:0009505,plant-type cell wall; GO:0009506,plasmodesma; GO:0061634,alpha-D-xyloside xylohydrolase; GO:0046556,alpha-L-arabinofuranosidase activity; GO:0030246,carbohydrate binding; GO:0009044,xylan 1,4-beta-xylosidase activity; GO:0080176,xyloglucan 1,6-alpha-xylosidase activity; GO:0071555,cell wall organization; GO:0046686,resp…	--
Cluster-1277.0	K02942 large subunit ribosomal protein LP1 | (RefSeq) hypothetical protein (A)	60S acidic ribosomal protein [Zostera marina]	RLA1_CHLRE RecName: Full=60S acidic ribosomal protein P1;	A0A1D1XZU4_9ARAE SubName: Full=60S acidic ribosomal protein P1 {ECO:0000313|EMBL:JAT47902.1};	60s acidic ribosomal protein P1	GO:0005840,ribosome; GO:0003735,structural constituent of ribosome; GO:0006414,translational elongation	60s Acidic ribosomal protein
Cluster-1278.0	--	--	--	--	--	--	--
Cluster-1279.0	--	--	--	--	--	--	--
Cluster-128.0	--	--	--	--	Multitransmembrane protein	--	--
Cluster-1280.0	--	hypothetical protein CDL12_14141 [Handroanthus impetiginosus]	--	A0A2G9H6T6_9LAMI SubName: Full=Uncharacterized protein {ECO:0000313|EMBL:PIN13225.1};	--	--	UbiA prenyltransferase family
Cluster-1281.0	--	cytochrome P450 716B1 [Sesamum indicum]	--	A0A2G9H4H9_9LAMI SubName: Full=Cytochrome P450 CYP4/CYP19/CYP26 subfamily {ECO:0000313|EMBL:PIN12210.1}; EC=1.14.13.109 {ECO:0000313|EMBL:PIN12210.1};	--	GO:0036204,abieta-7,13-dien-18-ol hydroxylase activity	--
Cluster-1282.0	K02183 calmodulin | (RefSeq) rcalm; calmodulin (A)	calmodulin [Actinidia deliciosa var. chlorocarpa]	CML2_ORYSJ RecName: Full=Putative calmodulin-like protein 2; Flags: Precursor;	A0A1D1XM75_9ARAE SubName: Full=Myosin light chain alkali {ECO:0000313|EMBL:JAT43478.1}; Flags: Fragment;	Myosin essential light chain, EF-Hand protein superfamily	GO:0016020,membrane; GO:0005509,calcium ion binding	EF-hand domain pair
Cluster-1283.0	--	--	--	--	--	--	Hsp20/alpha crystallin family
Cluster-1284.0	--	--	--	--	--	--	--
Cluster-1285.0	K00799 glutathione S-transferase [EC:2.5.1.18] | (RefSeq) glutathione S-transferase 1-like (A)	PREDICTED: glutathione S-transferase 1-like [Populus euphratica]	GSTF4_MAIZE RecName: Full=Glutathione S-transferase 4; EC=2.5.1.18; AltName: Full=GST class-phi member 4; AltName: Full=GST-27; AltName: Full=GST-IV;	A0A059LRE0_9CHLO SubName: Full=Uncharacterized protein {ECO:0000313|EMBL:KDD76756.1};	Glutathione S-transferase	GO:0043234,NA; GO:0043295,glutathione binding; GO:0004364,glutathione transferase activity; GO:0042803,protein homodimerization activity; GO:0009635,response to herbicide; GO:0009410,response to xenobiotic stimulus	--
Cluster-1286.0	--	--	--	--	--	--	--
Cluster-1287.0	--	--	--	--	--	--	--
Cluster-1288.0	--	--	--	--	--	--	--
Cluster-1289.0	K01363 cathepsin B [EC:3.4.22.1] | (RefSeq) cathepsin B (A)	predicted protein [Hordeum vulgare subsp. vulgare]	CATB2_ARATH RecName: Full=Cathepsin B-like protease 2 {ECO:0000305}; EC=3.4.22.- {ECO:0000305}; AltName: Full=Cathepsin B2 {ECO:0000305}; Short=AtCathB2 {ECO:0000303|PubMed:19453434}; Flags: Precursor;	A0A1D1Y839_9ARAE SubName: Full=Cathepsin B {ECO:0000313|EMBL:JAT50809.1};	Cysteine proteinase Cathepsin L	GO:0005615,extracellular space; GO:0005764,lysosome; GO:0005773,vacuole; GO:0004197,cysteine-type endopeptidase activity; GO:0006952,defense response; GO:0051603,proteolysis involved in cellular protein catabolic process; GO:0050790,regulation of catalytic activity	Papain family cysteine protease
Cluster-129.0	--	--	--	--	--	--	--
Cluster-1290.0	--	--	--	--	--	--	--
Cluster-1291.0	--	--	--	--	--	--	--
Cluster-1292.0	--	--	--	--	--	--	--
Cluster-1293.0	--	predicted protein [Hordeum vulgare subsp. vulgare]	--	F2CVR0_HORVV SubName: Full=Predicted protein {ECO:0000313|EMBL:BAJ86931.1};	--	GO:0042302,structural constituent of cuticle	--
Cluster-1294.0	K02953 small subunit ribosomal protein S13e | (RefSeq) 40S ribosomal protein S13 (A)	hypothetical protein AQUCO_03500242v1 [Aquilegia coerulea]	RS131_ARATH RecName: Full=40S ribosomal protein S13-1;	A0A1D1YN43_9ARAE SubName: Full=40S ribosomal protein S13 {ECO:0000313|EMBL:JAT56062.1};	40S ribosomal protein S13	GO:0005618,cell wall; GO:0009507,chloroplast; GO:0005829,cytosol; GO:0022626,cytosolic ribosome; GO:0022627,cytosolic small ribosomal subunit; GO:0005730,nucleolus; GO:0070181,small ribosomal subunit rRNA binding; GO:0003735,structural constituent of ribosome; GO:0006412,translation	Ribosomal S13/S15 N-terminal domain
Cluster-1295.0	--	--	--	A0A1D1YFN1_9ARAE SubName: Full=RING finger protein 26 {ECO:0000313|EMBL:JAT53442.1}; Flags: Fragment;	--	--	--
Cluster-1296.0	--	--	--	--	--	--	Cyclin-dependent kinase inhibitor
Cluster-1296.1	--	--	--	--	--	--	--
Cluster-1297.0	--	--	--	--	--	--	--
Cluster-1298.0	K02937 large subunit ribosomal protein L7e | (RefSeq) 60S ribosomal protein L7-4 (A)	predicted protein [Hordeum vulgare subsp. vulgare]	RL73_ARATH RecName: Full=60S ribosomal protein L7-3;	A0A1D1XHZ4_9ARAE SubName: Full=60S ribosomal protein L7 {ECO:0000313|EMBL:JAT41921.1}; Flags: Fragment;	60S ribosomal protein L7	GO:0022625,cytosolic large ribosomal subunit; GO:0003723,RNA binding; GO:0003735,structural constituent of ribosome; GO:0002181,cytoplasmic translation; GO:0000463,maturation of LSU-rRNA from tricistronic rRNA transcript (SSU-rRNA, 5.8S rRNA, LSU-rRNA)	Ribosomal protein L30p/L7e
Cluster-1299.0	--	--	--	--	--	--	--
Cluster-13.0	--	PREDICTED: uncharacterized protein LOC109363412 [Lupinus angustifolius]	--	A0A1J7GEN0_LUPAN SubName: Full=Uncharacterized protein {ECO:0000313|EMBL:OIV98886.1};	--	GO:0004857,enzyme inhibitor activity	Plant invertase/pectin methylesterase inhibitor
Cluster-130.0	K08568 cathepsin X [EC:3.4.18.1] | (RefSeq) cysteine endopeptidase (A)	papain-like cysteine proteinase [Hordeum vulgare subsp. vulgare]	CYSP3_SOLLC RecName: Full=Cysteine proteinase 3; EC=3.4.22.-; Flags: Precursor;	G4ZVH0_PHYSP SubName: Full=Papain-like cysteine protease C1 {ECO:0000313|EMBL:EGZ11488.1};	Cysteine proteinase Cathepsin L	GO:0005615,extracellular space; GO:0005764,lysosome; GO:0004197,cysteine-type endopeptidase activity; GO:0006955,immune response; GO:0051603,proteolysis involved in cellular protein catabolic process	Papain family cysteine protease
Cluster-130.1	K08568 cathepsin X [EC:3.4.18.1] | (RefSeq) cathepsin Z (A)	cathepsin Z [Monoraphidium neglectum]	CYSP1_ORYSJ RecName: Full=Cysteine protease 1; EC=3.4.22.-; AltName: Full=OsCP1; Flags: Precursor;	A0A1Q9DHC8_SYMMI SubName: Full=Dipeptidyl peptidase 1 {ECO:0000313|EMBL:OLP94569.1};	Cysteine proteinase Cathepsin L	GO:0005615,extracellular space; GO:0005764,lysosome; GO:0004197,cysteine-type endopeptidase activity; GO:0030154,cell differentiation; GO:0009908,flower development; GO:0051603,proteolysis involved in cellular protein catabolic process	--
Cluster-130.2	K01366 cathepsin H [EC:3.4.22.16] | (RefSeq) thiol protease aleurain (A)	PREDICTED: ervatamin-B-like [Nelumbo nucifera]	CYSP1_ORYSJ RecName: Full=Cysteine protease 1; EC=3.4.22.-; AltName: Full=OsCP1; Flags: Precursor;	A0A1Q9D566_SYMMI SubName: Full=Dipeptidyl peptidase 1 {ECO:0000313|EMBL:OLP90340.1};	Cysteine proteinase Cathepsin L	GO:0005615,extracellular space; GO:0005764,lysosome; GO:0004197,cysteine-type endopeptidase activity; GO:0030154,cell differentiation; GO:0009908,flower development; GO:0051603,proteolysis involved in cellular protein catabolic process	Papain family cysteine protease
Cluster-130.3	--	--	--	A0A1Q9D566_SYMMI SubName: Full=Dipeptidyl peptidase 1 {ECO:0000313|EMBL:OLP90340.1};	Cysteine proteinase Cathepsin L	GO:0005524,ATP binding; GO:0008234,cysteine-type peptidase activity; GO:0003677,DNA binding; GO:0004672,protein kinase activity; GO:0008270,zinc ion binding	Cathepsin C exclusion domain
Cluster-130.4	--	--	--	--	Cysteine proteinase Cathepsin L	--	--
Cluster-1300.0	K00652 8-amino-7-oxononanoate synthase [EC:2.3.1.47] | (RefSeq) hypothetical protein (A)	ADP-sugar pyrophosphatase [Bathycoccus prasinos]	--	K8EK68_9CHLO SubName: Full=ADP-sugar pyrophosphatase {ECO:0000313|EMBL:CCO18632.1};	Nucleoside diphosphate-sugar hydrolase of the MutT (NUDIX) family	GO:0016787,hydrolase activity	NUDIX domain
Cluster-1301.0	--	--	--	--	--	--	--
Cluster-1302.0	--	--	--	--	--	--	--
Cluster-1303.0	K02962 small subunit ribosomal protein S17e | (RefSeq) 40S ribosomal protein S17 (A)	predicted protein [Hordeum vulgare subsp. vulgare]	RS174_ARATH RecName: Full=40S ribosomal protein S17-4;	A0A1D1XQ01_9ARAE SubName: Full=40S ribosomal protein S17 {ECO:0000313|EMBL:JAT44475.1};	40S ribosomal protein S17	GO:0022627,cytosolic small ribosomal subunit; GO:0003729,mRNA binding; GO:0003735,structural constituent of ribosome; GO:0000028,ribosomal small subunit assembly; GO:0006412,translation	Ribosomal S17
Cluster-1304.0	--	--	--	A0A024GF36_9STRA SubName: Full=Uncharacterized protein {ECO:0000313|EMBL:CCI45474.1};	Predicted membrane protein	--	FUN14 family
Cluster-1305.0	--	--	--	--	--	--	--
Cluster-1306.0	--	--	--	A0A1D1XVL5_9ARAE SubName: Full=Protein NPC2 {ECO:0000313|EMBL:JAT46424.1};	Major epididymal secretory protein HE1	GO:0005622,intracellular; GO:0032367,intracellular cholesterol transport	ML domain
Cluster-1307.0	--	--	--	--	--	--	--
Cluster-1308.0	--	--	--	--	--	--	--
Cluster-1309.0	--	--	--	--	--	--	--
Cluster-131.0	--	--	--	--	--	--	--
Cluster-131.1	--	--	--	--	--	--	--
Cluster-131.2	--	--	--	--	--	--	--
Cluster-1310.0	--	--	--	--	--	--	--
Cluster-1311.0	--	--	--	--	--	--	--
Cluster-1312.0	--	--	--	--	Ca2+ release channel (ryanodine receptor)	--	--
Cluster-1313.0	--	--	--	--	--	--	--
Cluster-1314.0	--	--	--	--	--	--	EGF-like domain
Cluster-1315.0	--	--	--	--	--	--	--
Cluster-1316.0	K02896 large subunit ribosomal protein L24e | (RefSeq) probable ribosome biogenesis protein RLP24 (A)	predicted protein [Physcomitrella patens]	RLP24_ARATH RecName: Full=Probable ribosome biogenesis protein RLP24;	H3G7K0_PHYRM SubName: Full=Uncharacterized protein {ECO:0000313|EnsemblProtists:Phyra52030};	60s ribosomal protein L30 isolog	GO:0022625,cytosolic large ribosomal subunit; GO:0005730,nucleolus; GO:0003723,RNA binding; GO:0003735,structural constituent of ribosome; GO:1902626,assembly of large subunit precursor of preribosome; GO:0000027,ribosomal large subunit assembly; GO:0006412,translation	Ribosomal protein L24e
Cluster-1317.0	--	--	--	--	--	--	--
Cluster-1318.0	--	--	--	--	--	--	--
Cluster-1319.0	--	--	--	--	--	--	--
Cluster-132.0	--	Gamma interferon inducible lysosomal thiol reductase GILT [Trema orientalis]	--	A0A1E5VWQ8_9POAL SubName: Full=Gamma-interferon-inducible lysosomal thiol reductase {ECO:0000313|EMBL:OEL29560.1};	Gamma-interferon inducible lysosomal thiol reductase	--	--
Cluster-132.1	K08059 interferon, gamma-inducible protein 30 | (RefSeq) gamma-interferon-inducible lysosomal thiol reductase-like (A)	PREDICTED: gamma-interferon-inducible lysosomal thiol reductase-like [Beta vulgaris subsp. vulgaris]	--	A0A0K9QUB0_SPIOL SubName: Full=Uncharacterized protein {ECO:0000313|EMBL:KNA10877.1};	Gamma-interferon inducible lysosomal thiol reductase	--	Gamma interferon inducible lysosomal thiol reductase (GILT)
Cluster-1320.0	--	--	--	A0A067C6G2_SAPPC RecName: Full=Metalloendopeptidase {ECO:0000256|RuleBase:RU361183}; EC=3.4.24.- {ECO:0000256|RuleBase:RU361183};	Meprin A metalloprotease	GO:0004222,metalloendopeptidase activity; GO:0008270,zinc ion binding	Astacin (Peptidase family M12A)
Cluster-1321.0	K00327 NADPH-ferrihemoprotein reductase [EC:1.6.2.4] | (RefSeq) hypothetical protein (A)	NADPH--cytochrome P450 reductase [Vigna radiata]	NCPR_VIGRR RecName: Full=NADPH--cytochrome P450 reductase {ECO:0000255|HAMAP-Rule:MF_03212}; Short=CPR {ECO:0000255|HAMAP-Rule:MF_03212}; Short=P450R {ECO:0000255|HAMAP-Rule:MF_03212}; EC=1.6.2.4 {ECO:0000255|HAMAP-Rule:MF_03212};	A0A1D1XMN8_9ARAE RecName: Full=NADPH--cytochrome P450 reductase {ECO:0000256|HAMAP-Rule:MF_03212}; Short=CPR {ECO:0000256|HAMAP-Rule:MF_03212}; Short=p450R {ECO:0000256|HAMAP-Rule:MF_03212}; EC=1.6.2.4 {ECO:0000256|HAMAP-Rule:MF_03212};	NADP/FAD dependent oxidoreductase	GO:0005789,endoplasmic reticulum membrane; GO:0016021,integral component of membrane; GO:0010181,FMN binding; GO:0003958,NADPH-hemoprotein reductase activity	Flavodoxin
Cluster-1322.0	--	--	--	--	--	--	--
Cluster-1323.0	K09571 FK506-binding protein 4/5 [EC:5.2.1.8] | (RefSeq) peptidyl-prolyl cis-trans isomerase FKBP62 (A)	hypothetical protein CARUB_v10013595mg [Capsella rubella]	FKB62_ARATH RecName: Full=Peptidyl-prolyl cis-trans isomerase FKBP62; Short=PPIase FKBP62; EC=5.2.1.8; AltName: Full=70 kDa peptidyl-prolyl isomerase; AltName: Full=FK506-binding protein 62; Short=AtFKBP62; AltName: Full=Immunophilin FKBP62; AltName: Full=Peptidylprolyl isomerase ROF1; AltName: Full=Protein ROTAMASE FKBP 1; AltName: Full=Rotamase;	R0HY61_9BRAS RecName: Full=Peptidylprolyl isomerase {ECO:0000256|PROSITE-ProRule:PRU00277}; EC=5.2.1.8 {ECO:0000256|PROSITE-ProRule:PRU00277};	FKBP-type peptidyl-prolyl cis-trans isomerase	GO:0005737,cytoplasm; GO:0005634,nucleus; GO:0005516,calmodulin binding; GO:0005528,FK506 binding; GO:0003755,peptidyl-prolyl cis-trans isomerase activity; GO:0070370,cellular heat acclimation; GO:0061077,chaperone-mediated protein folding	FKBP-type peptidyl-prolyl cis-trans isomerase
Cluster-1324.0	K16054 methylthioribulose 1-phosphate dehydratase / enolase-phosphatase E1 [EC:4.2.1.109 3.1.3.77] | (RefSeq) hypothetical protein (A)	hypothetical protein GPECTOR_25g352 [Gonium pectorale]	MTBC_ORYSJ RecName: Full=Probable bifunctional methylthioribulose-1-phosphate dehydratase/enolase-phosphatase E1 {ECO:0000255|HAMAP-Rule:MF_03118}; Includes: RecName: Full=Methylthioribulose-1-phosphate dehydratase {ECO:0000255|HAMAP-Rule:MF_03118}; Short=MTRu-1-P dehydratase {ECO:0000255|HAMAP-Rule:MF_03118}; EC=4.2.1.109 {ECO:0000255|HAMAP-Rule:MF_03118}; Includes: RecName: Full=Enolase-phospha…	A0A150GG07_GONPE RecName: Full=Probable bifunctional methylthioribulose-1-phosphate dehydratase/enolase-phosphatase E1 {ECO:0000256|HAMAP-Rule:MF_03118}; Includes: RecName: Full=Enolase-phosphatase E1 {ECO:0000256|HAMAP-Rule:MF_03118}; EC=3.1.3.77 {ECO:0000256|HAMAP-Rule:MF_03118}; AltName: Full=2,3-diketo-5-methylthio-1-phosphopentane phosphatase {ECO:0000256|HAMAP-Rule:MF_03118}; Includes: RecN…	Class II aldolase/adducin N-terminal domain protein	GO:0005737,cytoplasm; GO:0043874,acireductone synthase activity; GO:0000287,magnesium ion binding; GO:0046570,methylthioribulose 1-phosphate dehydratase activity; GO:0019509,L-methionine salvage from methylthioadenosine	Class II Aldolase and Adducin N-terminal domain
Cluster-1325.0	--	--	--	--	--	--	--
Cluster-1326.0	K00412 ubiquinol-cytochrome c reductase cytochrome b subunit | (RefSeq) cob; apocytochrome b (A)	Apocytochrome b (mitochondrion) [Tetraselmis subcordiformis]	CYB_CYACA RecName: Full=Cytochrome b; AltName: Full=Complex III subunit 3; AltName: Full=Complex III subunit III; AltName: Full=Cytochrome b-c1 complex subunit 3; AltName: Full=Ubiquinol-cytochrome-c reductase complex cytochrome b subunit;	A0A1C8XRS6_9FLOR RecName: Full=Cytochrome b {ECO:0000256|RuleBase:RU362117};	Cytochrome b	GO:0016021,integral component of membrane; GO:0005743,mitochondrial inner membrane; GO:0045275,respiratory chain complex III; GO:0046872,metal ion binding; GO:0008121,ubiquinol-cytochrome-c reductase activity; GO:0006122,mitochondrial electron transport, ubiquinol to cytochrome c	--
Cluster-1327.0	--	--	--	--	--	--	--
Cluster-1328.0	--	--	--	--	--	--	--
Cluster-1329.0	K02883 large subunit ribosomal protein L18e | (RefSeq) 60S ribosomal protein L18-2-like (A)	PREDICTED: 60S ribosomal protein L18-2-like [Nelumbo nucifera]	RL182_ARATH RecName: Full=60S ribosomal protein L18-2;	A0A1D1ZF53_9ARAE SubName: Full=60S ribosomal protein L18 {ECO:0000313|EMBL:JAT65566.1}; Flags: Fragment;	60s ribosomal protein L18	GO:0009507,chloroplast; GO:0022625,cytosolic large ribosomal subunit; GO:0015934,large ribosomal subunit; GO:0005886,plasma membrane; GO:0005774,vacuolar membrane; GO:0005773,vacuole; GO:0003723,RNA binding; GO:0003735,structural constituent of ribosome; GO:0006412,translation	Ribosomal protein 60S L18 and 50S L18e
Cluster-133.0	--	hypothetical protein CHLNCDRAFT_138801 [Chlorella variabilis]	--	E1ZNS6_CHLVA SubName: Full=Uncharacterized protein {ECO:0000313|EMBL:EFN52371.1};	--	GO:0016021,integral component of membrane; GO:0016810,hydrolase activity, acting on carbon-nitrogen (but not peptide) bonds; GO:0005975,carbohydrate metabolic process	--
Cluster-1330.0	--	--	--	--	Monocarboxylate transporter	--	Major Facilitator Superfamily
Cluster-1331.0	K17086 transmembrane 9 superfamily member 2/4 | (RefSeq) uncharacterized LOC101300290 (A)	uncharacterized protein LOC105166301 [Sesamum indicum]	--	S8DUZ7_9LAMI SubName: Full=Uncharacterized protein {ECO:0000313|EMBL:EPS66978.1}; Flags: Fragment;	--	--	MULE transposase domain
Cluster-1332.0	--	--	--	--	--	--	--
Cluster-1334.0	--	--	--	--	--	--	--
Cluster-1335.0	--	--	--	--	--	--	--
Cluster-1336.0	--	--	--	--	--	--	--
Cluster-1337.0	--	--	--	--	--	--	--
Cluster-1337.1	--	--	--	--	--	--	--
Cluster-1338.0	--	--	--	--	--	--	--
Cluster-1339.0	--	--	--	A0A1D1XU83_9ARAE SubName: Full=Endocuticle structural glycoprotein SgAbd-2 {ECO:0000313|EMBL:JAT45947.1}; Flags: Fragment;	--	GO:0042302,structural constituent of cuticle	Insect cuticle protein
Cluster-1340.0	--	--	--	--	--	--	--
Cluster-1341.0	--	--	--	--	--	--	Prokineticin
Cluster-1342.0	--	--	--	--	--	--	--
Cluster-1343.0	K00696 sucrose-phosphate synthase [EC:2.4.1.14] | (RefSeq) probable sucrose-phosphate synthase 1 (A)	Glycosyltransferase [Handroanthus impetiginosus]	SPSA_SOLTU RecName: Full=Probable sucrose-phosphate synthase; EC=2.4.1.14; AltName: Full=UDP-glucose-fructose-phosphate glucosyltransferase;	A0A2G9I2N3_9LAMI SubName: Full=Glycosyltransferase {ECO:0000313|EMBL:PIN24022.1}; EC=2.4.1.14 {ECO:0000313|EMBL:PIN24022.1};	Glycosyltransferase	GO:0005829,cytosol; GO:0005886,plasma membrane; GO:0009506,plasmodesma; GO:0016157,sucrose synthase activity; GO:0046524,sucrose-phosphate synthase activity; GO:0071836,nectar secretion; GO:0005986,sucrose biosynthetic process	Sucrose synthase
Cluster-1344.0	--	--	--	--	--	--	--
Cluster-1345.0	--	--	--	--	--	--	--
Cluster-1346.0	--	--	--	--	--	--	--
Cluster-1346.1	--	--	--	--	--	--	--
Cluster-1347.1	--	--	--	--	--	--	Lipocalin-like domain
Cluster-1347.2	--	--	--	--	--	--	Lipocalin / cytosolic fatty-acid binding protein family
Cluster-1348.0	--	nonspecific lipid transfer protein [Vitis pseudoreticulata]	NLTP3_HORVU RecName: Full=Non-specific lipid-transfer protein 3; Short=LTP 3; AltName: Full=CW-19; AltName: Full=CW-20; Short=CW20; Flags: Precursor;	I6QLE1_VITPS RecName: Full=Non-specific lipid-transfer protein {ECO:0000256|RuleBase:RU000628};	--	GO:0008289,lipid binding; GO:0006869,lipid transport	Protease inhibitor/seed storage/LTP family
Cluster-1349.0	--	--	--	--	--	--	--
Cluster-135.0	K13524 4-aminobutyrate aminotransferase / (S)-3-amino-2-methylpropionate transaminase [EC:2.6.1.19 2.6.1.22] | (RefSeq) LOW QUALITY PROTEIN: 4-aminobutyrate aminotransferase-like (A)	4-aminobutyrate aminotransferase [Quercus suber]	--	E8Z6N1_PFIPI SubName: Full=4-aminobutyrate aminotransferase {ECO:0000313|EMBL:ACU45111.1}; Flags: Fragment;	4-aminobutyrate aminotransferase	GO:0030170,pyridoxal phosphate binding; GO:0008483,transaminase activity	--
Cluster-1350.0	--	--	--	--	--	--	--
Cluster-1351.0	--	predicted protein, partial [Hordeum vulgare subsp. vulgare]	AAE6_ARATH RecName: Full=Probable acyl-activating enzyme 6; EC=6.2.1.-; AltName: Full=AMP-binding protein 6; Short=AtAMPBP6;	D7FYL9_ECTSI SubName: Full=Acyl-CoA synthetase {ECO:0000313|EMBL:CBJ32561.1};	Very long-chain acyl-CoA synthetase/fatty acid transporter	GO:0016874,ligase activity; GO:0006631,fatty acid metabolic process	AMP-binding enzyme
Cluster-1352.0	--	--	--	--	--	--	--
Cluster-1353.0	K12349 neutral ceramidase [EC:3.5.1.23] | (RefSeq) neutral ceramidase (A)	PREDICTED: neutral ceramidase [Ziziphus jujuba]	NCER2_ARATH RecName: Full=Neutral ceramidase 2 {ECO:0000303|PubMed:26150824}; Short=AtNCER2 {ECO:0000303|PubMed:26150824}; Short=N-CDase 2 {ECO:0000303|PubMed:26150824}; Short=NCDase 2 {ECO:0000303|PubMed:26150824}; EC=3.5.1.23 {ECO:0000250|UniProtKB:O06769}; AltName: Full=Acylsphingosine deacylase 2; AltName: Full=N-acylsphingosine amidohydrolase 2; Flags: Precursor;	A0A0D3C4W8_BRAOL SubName: Full=Uncharacterized protein {ECO:0000313|EnsemblPlants:Bo4g187340.1};	Ceramidases	GO:0005783,endoplasmic reticulum; GO:0005576,extracellular region; GO:0005794,Golgi apparatus; GO:0009506,plasmodesma; GO:0017040,N-acylsphingosine amidohydrolase activity; GO:0006665,sphingolipid metabolic process	--
Cluster-1354.1	--	--	--	--	--	--	--
Cluster-1354.2	--	--	--	--	--	--	--
Cluster-1355.0	--	--	--	--	--	--	--
Cluster-1356.0	--	--	--	--	--	--	--
Cluster-1357.0	--	--	--	--	--	--	--
Cluster-1358.0	--	--	--	--	--	--	--
Cluster-1359.0	--	--	--	--	--	--	--
Cluster-136.0	--	--	--	--	--	--	--
Cluster-1360.0	--	hypothetical protein CDL12_01334 [Handroanthus impetiginosus]	--	A0A2G9I8F5_9LAMI SubName: Full=Uncharacterized protein {ECO:0000313|EMBL:PIN25920.1};	--	--	--
Cluster-1361.0	--	--	--	--	--	--	--
Cluster-1362.0	--	--	--	--	--	--	Leucine rich repeat
Cluster-1363.0	K05765 cofilin | (RefSeq) actin-depolymerizing factor-like (A)	actin-depolymerizing factor-like [Helianthus annuus]	ADF10_ARATH RecName: Full=Actin-depolymerizing factor 10; Short=ADF-10; Short=AtADF10;	A0A251VH16_HELAN SubName: Full=Putative ADF/Cofilin/Destrin, ADF-H/Gelsolin-like domain protein {ECO:0000313|EMBL:OTG34724.1};	Actin depolymerizing factor	GO:0015629,actin cytoskeleton; GO:0005737,cytoplasm; GO:0003779,actin binding; GO:0030042,actin filament depolymerization	Cofilin/tropomyosin-type actin-binding protein
Cluster-1364.0	--	--	--	--	--	--	--
Cluster-1364.1	--	--	--	--	--	--	--
Cluster-1365.0	K02728 20S proteasome subunit alpha 3 [EC:3.4.25.1] | (RefSeq) 20S core proteasome subunit alpha 3 (A)	predicted protein [Hordeum vulgare subsp. vulgare]	PSA4_SPIOL RecName: Full=Proteasome subunit alpha type-4; EC=3.4.25.1; AltName: Full=20S proteasome alpha subunit C; AltName: Full=20S proteasome subunit alpha-3; AltName: Full=Proteasome 27 kDa subunit;	F2E049_HORVV RecName: Full=Proteasome subunit alpha type {ECO:0000256|RuleBase:RU000551}; EC=3.4.25.1 {ECO:0000256|RuleBase:RU000551};	20S proteasome, regulatory subunit alpha type PSMA4/PRE9	GO:0005737,cytoplasm; GO:0005634,nucleus; GO:0019773,proteasome core complex, alpha-subunit complex; GO:0004298,threonine-type endopeptidase activity; GO:0006511,ubiquitin-dependent protein catabolic process	--
Cluster-1366.0	--	--	--	--	--	--	--
Cluster-1367.0	--	--	--	--	--	--	Late nodulin protein
Cluster-1368.0	--	--	--	--	--	--	--
Cluster-1369.0	--	--	--	--	--	--	--
Cluster-137.0	--	--	--	--	--	--	--
Cluster-1370.0	--	--	--	--	--	--	--
Cluster-1371.0	--	--	--	--	--	--	Leucine rich repeat
Cluster-1372.0	--	--	--	--	--	--	--
Cluster-1373.0	--	--	--	--	--	--	--
Cluster-1374.0	--	--	--	A0A1Q9F599_SYMMI RecName: Full=Metalloendopeptidase {ECO:0000256|RuleBase:RU361183}; EC=3.4.24.- {ECO:0000256|RuleBase:RU361183};	Meprin A metalloprotease	GO:0005576,extracellular region; GO:0016021,integral component of membrane; GO:0004222,metalloendopeptidase activity; GO:0008270,zinc ion binding	Astacin (Peptidase family M12A)
Cluster-1375.0	--	--	--	--	--	--	--
Cluster-1376.0	--	--	--	--	--	--	--
Cluster-1378.0	--	--	--	--	Phosphatidylinositol transfer protein SEC14 and related proteins	--	--
Cluster-1378.1	--	--	--	--	Phosphatidylinositol transfer protein SEC14 and related proteins	--	CRAL/TRIO domain
Cluster-1379.0	--	--	--	--	--	--	--
Cluster-138.0	K00469 inositol oxygenase [EC:1.13.99.1] | (RefSeq) inositol oxygenase-like (A)	inositol oxygenase 1 [Quercus suber]	MIOX_ORYSJ RecName: Full=Probable inositol oxygenase; EC=1.13.99.1; AltName: Full=Myo-inositol oxygenase; Short=MI oxygenase;	D8R4U3_SELML SubName: Full=Uncharacterized protein {ECO:0000313|EMBL:EFJ32371.1};	--	GO:0005737,cytoplasm; GO:0050113,inositol oxygenase activity; GO:0005506,iron ion binding; GO:0019310,inositol catabolic process; GO:0019853,L-ascorbic acid biosynthetic process	Myo-inositol oxygenase
Cluster-1380.0	K14173 alpha-farnesene synthase [EC:4.2.3.46] | (RefSeq) alpha-farnesene synthase (A)	alpha-farnesene synthase [Sesamum indicum]	TPS7_RICCO RecName: Full=Alpha-farnesene synthase; EC=4.2.3.46; AltName: Full=(E,E)-alpha-farnesene synthase; AltName: Full=Terpene synthase 7; Short=RcSeTPS7;	A0A221S5U3_9LAMI SubName: Full=Ocimene synthase {ECO:0000313|EMBL:ASN64414.1}; Flags: Fragment;	--	GO:0000287,magnesium ion binding; GO:0010334,sesquiterpene synthase activity; GO:0051762,sesquiterpene biosynthetic process	Terpene synthase family, metal binding domain
Cluster-1381.0	K01183 chitinase [EC:3.2.1.14] | (RefSeq) acidic endochitinase-like (A)	pentatricopeptide repeat-containing protein At2g13600-like [Sesamum indicum]	PP271_ARATH RecName: Full=Putative pentatricopeptide repeat-containing protein At3g49142;	A0A1S3ZB58_TOBAC SubName: Full=pentatricopeptide repeat-containing protein At2g13600-like {ECO:0000313|RefSeq:XP_016461618.1};	FOG: PPR repeat	GO:0043231,intracellular membrane-bounded organelle; GO:0004519,endonuclease activity; GO:0003723,RNA binding; GO:0008270,zinc ion binding; GO:0009451,RNA modification	PPR repeat
Cluster-1382.0	--	--	--	--	--	--	--
Cluster-1383.0	--	--	--	A0A1D1ZHP1_9ARAE SubName: Full=Ejaculatory bulb-specific protein 3 {ECO:0000313|EMBL:JAT66377.1}; Flags: Fragment;	--	--	Insect pheromone-binding family, A10/OS-D
Cluster-1384.0	--	--	--	--	--	--	--
Cluster-1385.0	--	PREDICTED: uncharacterized protein LOC105962328 [Erythranthe guttata]	--	A0A022R3Y4_ERYGU SubName: Full=Uncharacterized protein {ECO:0000313|EMBL:EYU33520.1};	--	GO:0003682,chromatin binding	--
Cluster-1386.0	--	--	--	--	--	--	--
Cluster-1387.0	K00456 cysteine dioxygenase [EC:1.13.11.20] | (RefSeq) cysteine dioxygenase-like (A)	cysteine dioxygenase [Quercus suber]	--	H3GR11_PHYRM SubName: Full=Uncharacterized protein {ECO:0000313|EnsemblProtists:Phyra79286};	Cysteine dioxygenase CDO1	GO:0005506,iron ion binding; GO:0016702,oxidoreductase activity, acting on single donors with incorporation of molecular oxygen, incorporation of two atoms of oxygen	Cysteine dioxygenase type I
Cluster-1388.0	--	--	--	--	--	--	--
Cluster-1389.0	--	--	--	--	--	--	--
Cluster-139.0	K00759 adenine phosphoribosyltransferase [EC:2.4.2.7] | (RefSeq) adenine phosphoribosyltransferase 1 (A)	adenine phosphoribosyltransferase 1 [Sesamum indicum]	APT1_ARATH RecName: Full=Adenine phosphoribosyltransferase 1, chloroplastic; Short=APRT 1; Short=AtAPT1; EC=2.4.2.7; Flags: Precursor;	A0A2G9HTA2_9LAMI SubName: Full=Adenine phosphoribosyl transferase {ECO:0000313|EMBL:PIN20747.1}; EC=2.4.2.7 {ECO:0000313|EMBL:PIN20747.1};	Adenine phosphoribosyl transferases	GO:0009507,chloroplast; GO:0003999,adenine phosphoribosyltransferase activity; GO:0006168,adenine salvage; GO:0044209,AMP salvage; GO:0009690,cytokinin metabolic process; GO:0006166,purine ribonucleoside salvage	--
Cluster-1390.0	--	--	--	--	--	--	MIT-like atracotoxin family
Cluster-1391.0	--	--	--	--	--	--	Pyridine nucleotide-disulphide oxidoreductase
Cluster-1392.0	--	--	--	--	--	--	--
Cluster-1393.0	K19026 spatacsin | (RefSeq) uncharacterized LOC107760795 (A)	hypothetical protein F511_03833 [Dorcoceras hygrometricum]	--	A0A2I0B6L5_9ASPA SubName: Full=Putative mitochondrial protein {ECO:0000313|EMBL:PKA63448.1}; EC=3.1.27.- {ECO:0000313|EMBL:PKA63448.1};	FOG: Reverse transcriptase	--	--
Cluster-1394.0	--	--	--	--	--	--	--
Cluster-1394.1	--	--	--	--	--	--	MAM domain, meprin/A5/mu
Cluster-1395.0	--	--	--	--	Mitochondrial/chloroplast ribosomal protein L36	--	Ribosomal protein L36
Cluster-1396.0	--	--	--	--	--	--	--
Cluster-1396.1	--	--	--	--	--	--	--
Cluster-1397.0	--	--	--	--	--	--	Mucin-like
Cluster-1398.0	--	--	--	--	--	--	--
Cluster-1399.0	K01802 peptidylprolyl isomerase [EC:5.2.1.8] | (RefSeq) peptidyl-prolyl cis-trans isomerase FKBP18, chloroplastic isoform X1 (A)	unnamed protein product [Coffea canephora]	FKB18_ARATH RecName: Full=Peptidyl-prolyl cis-trans isomerase FKBP18, chloroplastic; Short=PPIase FKBP18; EC=5.2.1.8; AltName: Full=FK506-binding protein 18; Short=AtFKBP18; AltName: Full=Immunophilin FKBP18; AltName: Full=Rotamase; Flags: Precursor;	A0A068UFN6_COFCA RecName: Full=Peptidylprolyl isomerase {ECO:0000256|PROSITE-ProRule:PRU00277}; EC=5.2.1.8 {ECO:0000256|PROSITE-ProRule:PRU00277};	FKBP-type peptidyl-prolyl cis-trans isomerase	GO:0009507,chloroplast; GO:0009543,chloroplast thylakoid lumen; GO:0005737,cytoplasm; GO:0031977,thylakoid lumen; GO:0005528,FK506 binding; GO:0003755,peptidyl-prolyl cis-trans isomerase activity; GO:0061077,chaperone-mediated protein folding	--
Cluster-1399.1	K01802 peptidylprolyl isomerase [EC:5.2.1.8] | (RefSeq) peptidyl-prolyl cis-trans isomerase FKBP18, chloroplastic (A)	peptidyl-prolyl cis-trans isomerase FKBP18, chloroplastic [Sesamum indicum]	--	A0A2G9HB20_9LAMI RecName: Full=Peptidylprolyl isomerase {ECO:0000256|PROSITE-ProRule:PRU00277}; EC=5.2.1.8 {ECO:0000256|PROSITE-ProRule:PRU00277};	--	GO:0003755,peptidyl-prolyl cis-trans isomerase activity	--
Cluster-14.0	--	--	--	--	--	--	Insulin-like growth factor binding protein
Cluster-140.0	--	--	--	--	Predicted RNA-binding protein	--	--
Cluster-1400.0	--	opsin-1 [Quercus suber]	--	A0A1Y1HL70_KLENI SubName: Full=Bacteriorhodopsin-like protein {ECO:0000313|EMBL:GAQ79355.1};	--	GO:0016021,integral component of membrane; GO:0005216,ion channel activity	Bacteriorhodopsin-like protein
Cluster-1401.0	K02882 large subunit ribosomal protein L18Ae | (RefSeq) 60S ribosomal protein L20-A-like (A)	predicted protein [Hordeum vulgare subsp. vulgare]	R18A2_ARATH RecName: Full=60S ribosomal protein L18a-2;	F2DFK8_HORVV RecName: Full=60S ribosomal protein L18a {ECO:0000256|PIRNR:PIRNR002190};	60S ribosomal protein L18A	GO:0005829,cytosol; GO:0022625,cytosolic large ribosomal subunit; GO:0022626,cytosolic ribosome; GO:0005634,nucleus; GO:0005886,plasma membrane; GO:0042788,polysomal ribosome; GO:0005774,vacuolar membrane; GO:0003729,mRNA binding; GO:0003735,structural constituent of ribosome; GO:0009793,embryo development ending in seed dormancy; GO:0009860,pollen tube growth; GO:0006412,translation	Ribosomal proteins 50S-L18Ae/60S-L20/60S-L18A
Cluster-1402.0	--	--	--	--	--	--	--
Cluster-1403.0	--	--	--	--	--	--	Collagen triple helix repeat (20 copies)
Cluster-1404.0	--	hypothetical protein F751_3114 [Auxenochlorella protothecoides]	--	A0A087SF92_AUXPR SubName: Full=Uncharacterized protein {ECO:0000313|EMBL:KFM24396.1};	--	GO:0005576,extracellular region; GO:0008061,chitin binding; GO:0006030,chitin metabolic process	--
Cluster-1404.1	--	hypothetical protein F751_3725 [Auxenochlorella protothecoides]	--	A0A087SG59_AUXPR SubName: Full=Uncharacterized protein {ECO:0000313|EMBL:KFM24713.1};	--	GO:0005576,extracellular region; GO:0008061,chitin binding; GO:0006030,chitin metabolic process	Lytic polysaccharide mono-oxygenase, cellulose-degrading
Cluster-1404.2	--	--	--	--	--	--	--
Cluster-1404.3	--	--	--	--	--	--	--
Cluster-1405.0	--	--	--	--	Mucin/alpha-tectorin	--	--
Cluster-1405.1	--	--	--	--	Mucin/alpha-tectorin	--	--
Cluster-1406.0	K01580 glutamate decarboxylase [EC:4.1.1.15] | (RefSeq) glutamate decarboxylase (A)	glutamate decarboxylase [Sesamum indicum]	DCE_PETHY RecName: Full=Glutamate decarboxylase; Short=GAD; EC=4.1.1.15;	A0A0E0KIB8_ORYPU RecName: Full=Glutamate decarboxylase {ECO:0000256|RuleBase:RU361171}; EC=4.1.1.15 {ECO:0000256|RuleBase:RU361171};	Glutamate decarboxylase/sphingosine phosphate lyase	GO:0005516,calmodulin binding; GO:0004351,glutamate decarboxylase activity; GO:0030170,pyridoxal phosphate binding; GO:0006536,glutamate metabolic process	Pyridoxal-dependent decarboxylase conserved domain
Cluster-1408.0	--	hypothetical protein CDL12_28897 [Handroanthus impetiginosus]	--	A0A2G9G134_9LAMI SubName: Full=Uncharacterized protein {ECO:0000313|EMBL:PIM98619.1};	--	--	--
Cluster-1409.0	K02951 small subunit ribosomal protein S12e | (RefSeq) RPS12; ribosomal protein S12 (A)	ribosomal protein S12 [Chlamydomonas reinhardtii]	RS12_CYAPA RecName: Full=40S ribosomal protein S12;	A0A1D1Z6U9_9ARAE RecName: Full=40S ribosomal protein S12 {ECO:0000256|RuleBase:RU000670}; Flags: Fragment;	40S ribosomal protein S12	GO:0005840,ribosome; GO:0003735,structural constituent of ribosome; GO:0006412,translation	--
Cluster-141.0	--	--	--	--	--	--	--
Cluster-1410.0	--	--	--	--	--	--	--
Cluster-1411.0	--	--	--	--	Fasciclin and related adhesion glycoproteins	--	Fasciclin domain
Cluster-1411.1	--	--	--	--	--	--	--
Cluster-1412.0	--	--	--	--	--	--	--
Cluster-1413.0	--	--	--	--	--	--	--
Cluster-1414.0	--	--	--	--	--	--	--
Cluster-1415.0	--	DELLA protein RGL1-like [Olea europaea var. sylvestris]	--	A0A059DB60_EUCGR SubName: Full=Uncharacterized protein {ECO:0000313|EMBL:KCW87953.1};	--	GO:0006355,regulation of transcription, DNA-templated; GO:0006351,transcription, DNA-templated	--
Cluster-1416.0	--	--	--	--	--	--	--
Cluster-1416.1	--	--	--	--	--	--	--
Cluster-1416.2	--	--	--	--	Regulator of ATP-sensitive K+ channels Alpha-endosulfine/ARPP-19 and related cAMP-regulated phosphoproteins	--	cAMP-regulated phosphoprotein/endosulfine conserved region
Cluster-1417.0	K00759 adenine phosphoribosyltransferase [EC:2.4.2.7] | (RefSeq) adenine phosphoribosyltransferase 1-like (A)	PREDICTED: adenine phosphoribosyltransferase 1-like [Ipomoea nil]	APT1_ARATH RecName: Full=Adenine phosphoribosyltransferase 1, chloroplastic; Short=APRT 1; Short=AtAPT1; EC=2.4.2.7; Flags: Precursor;	A0A2G9HTA2_9LAMI SubName: Full=Adenine phosphoribosyl transferase {ECO:0000313|EMBL:PIN20747.1}; EC=2.4.2.7 {ECO:0000313|EMBL:PIN20747.1};	Adenine phosphoribosyl transferases	GO:0009507,chloroplast; GO:0003999,adenine phosphoribosyltransferase activity; GO:0006168,adenine salvage; GO:0044209,AMP salvage; GO:0009690,cytokinin metabolic process; GO:0006166,purine ribonucleoside salvage	Phosphoribosyl transferase domain
Cluster-1417.1	K00759 adenine phosphoribosyltransferase [EC:2.4.2.7] | (RefSeq) adenine phosphoribosyltransferase 4 isoform X1 (A)	adenine phosphoribosyltransferase [Klebsormidium nitens]	APT3_ARATH RecName: Full=Adenine phosphoribosyltransferase 3; EC=2.4.2.7;	A0A0U9HK52_KLENI SubName: Full=Adenine phosphoribosyltransferase {ECO:0000313|EMBL:GAQ80220.1};	Adenine phosphoribosyl transferases	GO:0005829,cytosol; GO:0003999,adenine phosphoribosyltransferase activity; GO:0006168,adenine salvage; GO:0044209,AMP salvage; GO:0006166,purine ribonucleoside salvage	--
Cluster-1418.0	--	uncharacterized protein LOC105179787 [Sesamum indicum]	--	A0A2G9G662_9LAMI SubName: Full=Uncharacterized protein {ECO:0000313|EMBL:PIN00692.1};	--	--	--
Cluster-1419.0	--	--	--	--	--	--	--
Cluster-142.0	--	--	--	--	--	--	--
Cluster-1420.0	--	--	--	--	--	--	--
Cluster-1421.0	--	predicted protein [Hordeum vulgare subsp. vulgare]	--	A0A1D1YWR9_9ARAE SubName: Full=Cuticle protein 19 {ECO:0000313|EMBL:JAT59085.1}; Flags: Fragment;	--	GO:0042302,structural constituent of cuticle	Insect cuticle protein
Cluster-1422.0	--	--	--	--	--	--	--
Cluster-1423.0	K02154 V-type H+-transporting ATPase subunit a | (RefSeq) F-type H+-transporting ATPase subunit a (A)	hypothetical protein CHLNCDRAFT_34870 [Chlorella variabilis]	VHAA2_ARATH RecName: Full=V-type proton ATPase subunit a2; Short=V-ATPase subunit a2; AltName: Full=V-type proton ATPase 95 kDa subunit a isoform 2; Short=V-ATPase 95 kDa isoform a2; AltName: Full=Vacuolar H(+)-ATPase subunit a isoform 2; AltName: Full=Vacuolar proton pump subunit a2; AltName: Full=Vacuolar proton translocating ATPase 95 kDa subunit a isoform 2;	A0A1X6PKJ8_PORUM RecName: Full=V-type proton ATPase subunit a {ECO:0000256|RuleBase:RU361189};	Vacuolar H+-ATPase V0 sector, subunit a	GO:0009507,chloroplast; GO:0005794,Golgi apparatus; GO:0016021,integral component of membrane; GO:0016020,membrane; GO:0005739,mitochondrion; GO:0000325,plant-type vacuole; GO:0009705,plant-type vacuole membrane; GO:0005774,vacuolar membrane; GO:0016471,vacuolar proton-transporting V-type ATPase complex; GO:0000220,vacuolar proton-transporting V-type ATPase, V0 domain; GO:0005773,vacuole; GO:0051…	--
Cluster-1424.0	--	--	--	--	--	--	--
Cluster-1425.0	--	--	--	--	--	--	--
Cluster-1426.0	--	--	--	--	--	--	Insect cuticle protein
Cluster-1427.0	--	--	--	--	--	--	--
Cluster-1428.0	--	--	--	--	--	--	--
Cluster-1429.0	K03686 molecular chaperone DnaJ | (RefSeq) chaperone protein dnaJ GFA2, mitochondrial (A)	hypothetical protein AXG93_2587s1510 [Marchantia polymorpha subsp. ruderalis]	GFA2_ARATH RecName: Full=Chaperone protein dnaJ GFA2, mitochondrial {ECO:0000305}; AltName: Full=Chaperone protein dnaJ A30 {ECO:0000303|PubMed:11599562}; Short=AtDjA30 {ECO:0000303|PubMed:11599562}; AltName: Full=Gametophytic factor 2 {ECO:0000303|PubMed:12215516}; Flags: Precursor;	A0A176WT03_MARPO SubName: Full=Uncharacterized protein {ECO:0000313|EMBL:OAE35436.1};	Molecular chaperone (DnaJ superfamily)	GO:0005739,mitochondrion; GO:0005524,ATP binding; GO:0031072,heat shock protein binding; GO:0046872,metal ion binding; GO:0051082,unfolded protein binding; GO:0051085,chaperone cofactor-dependent protein refolding; GO:0009558,embryo sac cellularization; GO:0009553,embryo sac development; GO:0000740,nuclear membrane fusion; GO:0010197,polar nucleus fusion; GO:0009408,response to heat; GO:0010198,s…	DnaJ C terminal domain
Cluster-143.0	K00627 pyruvate dehydrogenase E2 component (dihydrolipoamide acetyltransferase) [EC:2.3.1.12] | (RefSeq) hypothetical protein (A)	dihydrolipoamide S-acetyltransferase [Klebsormidium nitens]	ODP21_ARATH RecName: Full=Dihydrolipoyllysine-residue acetyltransferase component 1 of pyruvate dehydrogenase complex, mitochondrial; EC=2.3.1.12; AltName: Full=Dihydrolipoamide S-acetyltransferase component 1 of pyruvate dehydrogenase complex; AltName: Full=Pyruvate dehydrogenase complex component E2 1; Short=PDC-E2 1; Short=PDCE2 1; Flags: Precursor;	A0A1Y1HMA6_KLENI RecName: Full=Acetyltransferase component of pyruvate dehydrogenase complex {ECO:0000256|RuleBase:RU361137}; EC=2.3.1.12 {ECO:0000256|RuleBase:RU361137};	Dihydrolipoamide acetyltransferase	GO:0005759,mitochondrial matrix; GO:0045254,pyruvate dehydrogenase complex; GO:0004742,dihydrolipoyllysine-residue acetyltransferase activity; GO:0006096,glycolytic process	Biotin-requiring enzyme
Cluster-143.2	K00627 pyruvate dehydrogenase E2 component (dihydrolipoamide acetyltransferase) [EC:2.3.1.12] | (RefSeq) dihydrolipoyllysine-residue acetyltransferase component 1 of pyruvate dehydrogenase complex, mitochondrial-like (A)	dihydrolipoamide S-acetyltransferase [Klebsormidium nitens]	--	A0A1Y1HMA6_KLENI RecName: Full=Acetyltransferase component of pyruvate dehydrogenase complex {ECO:0000256|RuleBase:RU361137}; EC=2.3.1.12 {ECO:0000256|RuleBase:RU361137};	Dihydrolipoamide acetyltransferase	GO:0005759,mitochondrial matrix; GO:0045254,pyruvate dehydrogenase complex; GO:0004742,dihydrolipoyllysine-residue acetyltransferase activity; GO:0006090,pyruvate metabolic process	--
Cluster-1430.0	--	--	--	--	--	--	--
Cluster-1431.0	--	--	--	--	--	--	--
Cluster-1432.0	--	14.3 kDa oleosin [Jatropha curcas]	OLEO2_BRANA RecName: Full=Major oleosin NAP-II; Flags: Fragment;	I7F877_JATCU RecName: Full=Oleosin {ECO:0000256|RuleBase:RU000540};	--	GO:0016021,integral component of membrane; GO:0012511,monolayer-surrounded lipid storage body	--
Cluster-1433.0	--	--	--	--	--	--	--
Cluster-1434.0	--	--	--	--	--	--	--
Cluster-1435.0	K12823 ATP-dependent RNA helicase DDX5/DBP2 [EC:3.6.4.13] | (RefSeq) LOC109740785; DEAD-box ATP-dependent RNA helicase 30-like (A)	predicted protein [Hordeum vulgare subsp. vulgare]	RH30_ORYSJ RecName: Full=DEAD-box ATP-dependent RNA helicase 30; EC=3.6.4.13;	A0A0E0CBZ3_9ORYZ SubName: Full=Uncharacterized protein {ECO:0000313|EnsemblPlants:OMERI01G38350.2};	ATP-dependent RNA helicase	GO:0005737,cytoplasm; GO:0005730,nucleolus; GO:0005524,ATP binding; GO:0004004,ATP-dependent RNA helicase activity; GO:0003729,mRNA binding; GO:0000184,nuclear-transcribed mRNA catabolic process, nonsense-mediated decay; GO:0010501,RNA secondary structure unwinding; GO:0006364,rRNA processing	DEAD/DEAH box helicase
Cluster-1436.0	--	--	--	A0A1D1Y1R6_9ARAE SubName: Full=Putative defense protein Hdd11-like {ECO:0000313|EMBL:JAT48530.1}; Flags: Fragment;	Predicted membrane protein, contains DoH and Cytochrome b-561/ferric reductase transmembrane domains	--	Reeler domain
Cluster-1437.0	K23882 CDGSH iron-sulfur domain-containing protein 2 | (RefSeq) predicted protein (A)	predicted protein [Chlamydomonas reinhardtii]	NEET_ARATH RecName: Full=CDGSH iron-sulfur domain-containing protein NEET; Short=At-NEET;	T0Q364_9STRA SubName: Full=Uncharacterized protein {ECO:0000313|EMBL:EQC32294.1};	CDGSH-type Zn-finger containing protein	GO:0009507,chloroplast; GO:0009570,chloroplast stroma; GO:0005739,mitochondrion; GO:0051537,2 iron, 2 sulfur cluster binding; GO:0046872,metal ion binding; GO:0055072,iron ion homeostasis; GO:0010150,leaf senescence; GO:0072593,reactive oxygen species metabolic process	--
Cluster-1438.0	--	--	--	--	--	--	--
Cluster-1439.0	--	--	--	--	--	--	--
Cluster-144.0	--	--	--	--	Phospholipase A2	--	Phospholipase A2
Cluster-1440.0	K20558 transcription factor SPEECHLESS | (RefSeq) transcription factor SPEECHLESS (A)	hypothetical protein EUGRSUZ_A02667 [Eucalyptus grandis]	SPCH_ARATH RecName: Full=Transcription factor SPEECHLESS; AltName: Full=Basic helix-loop-helix protein 98; Short=AtbHLH98; Short=bHLH 98; AltName: Full=Transcription factor EN 19; AltName: Full=bHLH transcription factor bHLH098;	A0A059DJL4_EUCGR SubName: Full=Uncharacterized protein {ECO:0000313|EMBL:KCW90561.1};	--	GO:0005634,nucleus; GO:0003677,DNA binding; GO:0003700,DNA-binding transcription factor activity; GO:0046983,protein dimerization activity; GO:0006355,regulation of transcription, DNA-templated; GO:0010374,stomatal complex development; GO:0006351,transcription, DNA-templated	--
Cluster-1441.0	--	--	--	--	--	--	--
Cluster-1442.0	--	--	--	--	--	--	--
Cluster-1443.0	--	--	--	--	--	--	--
Cluster-1444.0	--	protein trichome birefringence-like 36 [Sesamum indicum]	TBL36_ARATH RecName: Full=Protein trichome birefringence-like 36;	A0A022PZX2_ERYGU SubName: Full=Uncharacterized protein {ECO:0000313|EMBL:EYU19805.1};	--	GO:0005794,Golgi apparatus; GO:0016021,integral component of membrane; GO:0016413,O-acetyltransferase activity; GO:0071554,cell wall organization or biogenesis	--
Cluster-1444.1	K16573 gamma-tubulin complex component 6 | (RefSeq) uncharacterized LOC103722329 (A)	protein trichome birefringence-like 36 [Sesamum indicum]	TBL36_ARATH RecName: Full=Protein trichome birefringence-like 36;	A0A022PZX2_ERYGU SubName: Full=Uncharacterized protein {ECO:0000313|EMBL:EYU19805.1};	--	GO:0005794,Golgi apparatus; GO:0016021,integral component of membrane; GO:0016413,O-acetyltransferase activity; GO:0071554,cell wall organization or biogenesis	PMR5 N terminal Domain
Cluster-1445.0	--	--	--	--	--	--	--
Cluster-1446.0	--	--	--	--	--	--	--
Cluster-1447.0	--	--	--	--	--	--	--
Cluster-1448.0	--	--	--	--	--	--	--
Cluster-1449.0	--	--	--	A0A1D1XXB2_9ARAE SubName: Full=Cuticle protein 67, isoform B {ECO:0000313|EMBL:JAT47024.1}; Flags: Fragment;	--	GO:0016021,integral component of membrane	Pupal cuticle protein C1
Cluster-145.0	K13566 omega-amidase [EC:3.5.1.3] | (RefSeq) hydrolase C26A3.11-like (A)	hydrolase c26a3.11 [Quercus suber]	NILP3_ARATH RecName: Full=Omega-amidase, chloroplastic; EC=3.5.1.3 {ECO:0000269|PubMed:24461228}; AltName: Full=Nitrilase-like protein 3; Flags: Precursor;	A0A194YIY5_SORBI SubName: Full=Uncharacterized protein {ECO:0000313|EMBL:KXG19560.1};	Carbon-nitrogen hydrolase	GO:0009507,chloroplast; GO:0009570,chloroplast stroma; GO:0005829,cytosol; GO:0050152,omega-amidase activity; GO:0008270,zinc ion binding; GO:0006108,malate metabolic process; GO:0006807,nitrogen compound metabolic process; GO:0006107,oxaloacetate metabolic process	Carbon-nitrogen hydrolase
Cluster-1450.0	K13436 pto-interacting protein 1 [EC:2.7.11.1] | (RefSeq) pto-interacting protein 1-like isoform X1 (A)	Serine/threonine protein kinase [Handroanthus impetiginosus]	IRK_ARATH RecName: Full=Probable LRR receptor-like serine/threonine-protein kinase IRK {ECO:0000305}; EC=2.7.11.1 {ECO:0000305}; AltName: Full=Inflorescence and root apices receptor-like kinase {ECO:0000303|Ref.1}; Flags: Precursor;	A0A2G9G614_9LAMI SubName: Full=Serine/threonine protein kinase {ECO:0000313|EMBL:PIN00370.1}; EC=2.7.11.1 {ECO:0000313|EMBL:PIN00370.1};	--	GO:0016021,integral component of membrane; GO:0005886,plasma membrane; GO:0005524,ATP binding; GO:0004672,protein kinase activity	--
Cluster-1451.0	--	--	--	--	--	--	--
Cluster-1452.0	--	--	--	--	--	--	--
Cluster-1453.0	--	--	--	--	--	--	--
Cluster-1454.0	--	--	--	--	--	--	--
Cluster-1455.0	--	aspartyl protease family protein At5g10770-like [Sesamum indicum]	AED3_ARATH RecName: Full=Aspartyl protease AED3 {ECO:0000303|PubMed:24755512}; EC=3.4.23.- {ECO:0000305}; AltName: Full=Apoplastic EDS1-dependent protein 3 {ECO:0000303|PubMed:24755512}; Flags: Precursor;	A0A2G9FW59_9LAMI SubName: Full=Aspartyl protease {ECO:0000313|EMBL:PIM97292.1}; EC=3.4.23.12 {ECO:0000313|EMBL:PIM97292.1};	Aspartyl protease	GO:0048046,apoplast; GO:0005618,cell wall; GO:0009505,plant-type cell wall; GO:0004190,aspartic-type endopeptidase activity; GO:0000166,nucleotide binding; GO:0030163,protein catabolic process; GO:0006508,proteolysis; GO:0043067,regulation of programmed cell death; GO:0009627,systemic acquired resistance	--
Cluster-1455.1	K22683 aspartyl protease family protein [EC:3.4.23.-] | (RefSeq) aspartyl protease family protein 2-like (A)	Aspartyl protease [Handroanthus impetiginosus]	ASPA_ARATH RecName: Full=Aspartyl protease family protein At5g10770; EC=3.4.23.- {ECO:0000305}; Flags: Precursor;	A0A2G9FW59_9LAMI SubName: Full=Aspartyl protease {ECO:0000313|EMBL:PIM97292.1}; EC=3.4.23.12 {ECO:0000313|EMBL:PIM97292.1};	Aspartyl protease	GO:0031225,anchored component of membrane; GO:0005886,plasma membrane; GO:0004190,aspartic-type endopeptidase activity; GO:0030163,protein catabolic process; GO:0006508,proteolysis	Xylanase inhibitor N-terminal
Cluster-1456.0	--	--	--	--	--	--	--
Cluster-1457.0	--	--	--	--	--	--	--
Cluster-1458.0	K02877 large subunit ribosomal protein L15e | (RefSeq) hypothetical protein (A)	60S ribosomal protein L15 [Tetrabaena socialis]	RL15A_PICMA RecName: Full=60S ribosomal protein L15-1;	A0A1D1YZH5_9ARAE RecName: Full=Ribosomal protein L15 {ECO:0000256|RuleBase:RU000663}; Flags: Fragment;	60s ribosomal protein L15	GO:0005840,ribosome; GO:0003735,structural constituent of ribosome; GO:0006412,translation	Ribosomal L15
Cluster-1459.0	--	predicted protein [Hordeum vulgare subsp. vulgare]	--	A0A1D1XC97_9ARAE SubName: Full=Cuticle protein 8 {ECO:0000313|EMBL:JAT40055.1};	--	GO:0042302,structural constituent of cuticle	Insect cuticle protein
Cluster-146.0	--	--	--	--	--	--	--
Cluster-1460.0	--	cell wall mannoprotein [Quercus suber]	--	A0A0D6QVZ1_ARACU SubName: Full=Uncharacterized protein {ECO:0000313|EMBL:JAG94709.1};	--	GO:0005618,cell wall; GO:0005199,structural constituent of cell wall	Yeast PIR protein repeat
Cluster-1461.0	--	--	--	--	--	--	--
Cluster-1462.0	--	uncharacterized protein LOC105155412 [Sesamum indicum]	--	A0A022PN30_ERYGU SubName: Full=Uncharacterized protein {ECO:0000313|EMBL:EYU17527.1};	--	--	Arabidopsis protein of unknown function
Cluster-1463.0	--	--	--	--	Serine/threonine protein phosphatase	--	--
Cluster-1464.0	--	--	--	--	Chitinase	--	Chitin binding Peritrophin-A domain
Cluster-1464.1	--	--	--	--	--	--	--
Cluster-1464.2	--	--	--	--	--	--	--
Cluster-1465.0	--	--	--	--	--	--	--
Cluster-1467.0	--	--	--	--	--	--	--
Cluster-1468.0	--	--	--	--	--	--	--
Cluster-1469.0	--	--	--	--	--	--	Leucine rich repeat
Cluster-147.0	K13429 chitin elicitor receptor kinase 1 | (RefSeq) chitin elicitor receptor kinase 1 isoform X2 (A)	U-box domain-containing protein 51 [Morus notabilis]	MEE39_ARATH RecName: Full=Probable LRR receptor-like serine/threonine-protein kinase MEE39; EC=2.7.11.1; AltName: Full=Protein MATERNAL EFFECT EMBRYO ARREST 39; Flags: Precursor;	W9QZE0_9ROSA SubName: Full=U-box domain-containing protein 51 {ECO:0000313|EMBL:EXB29692.1};	Serine/threonine protein kinase	GO:0016021,integral component of membrane; GO:0005524,ATP binding; GO:0004674,protein serine/threonine kinase activity; GO:0009793,embryo development ending in seed dormancy; GO:0009960,endosperm development	Protein kinase domain
Cluster-1470.0	K02261 cytochrome c oxidase subunit 2 | (RefSeq) cox2, PhpafMp25; cytochrome oxidase subunit 2 (A)	cytochrome c oxidase subunit 2 (mitochondrion) [Entransia fimbriata]	COX2_MARPO RecName: Full=Cytochrome c oxidase subunit 2; EC=1.9.3.1; AltName: Full=Cytochrome c oxidase polypeptide II;	Q9G925_OCHDN RecName: Full=Cytochrome c oxidase subunit 2 {ECO:0000256|RuleBase:RU000457, ECO:0000256|SAAS:SAAS00709560};	Cytochrome c oxidase, subunit II, and related proteins	GO:0016021,integral component of membrane; GO:0005743,mitochondrial inner membrane; GO:0070469,respiratory chain; GO:0005507,copper ion binding; GO:0004129,cytochrome-c oxidase activity	--
Cluster-1471.0	--	--	--	--	--	--	--
Cluster-1472.0	K00079 carbonyl reductase 1 [EC:1.1.1.184 1.1.1.189 1.1.1.197] | (RefSeq) hypothetical protein (A)	unknown [Picea sitchensis]	SDR2B_ARATH RecName: Full=Short-chain dehydrogenase/reductase 2b; Short=AtSDR2b; EC=1.1.1.-;	A9NX88_PICSI SubName: Full=Uncharacterized protein {ECO:0000313|EMBL:ABK25249.1};	Dehydrogenases with different specificities (related to short-chain alcohol dehydrogenases)	GO:0005829,cytosol; GO:0008106,alcohol dehydrogenase (NADP+) activity; GO:0055114,oxidation-reduction process	short chain dehydrogenase
Cluster-1472.1	K15095 (+)-neomenthol dehydrogenase [EC:1.1.1.208] | (RefSeq) (+)-neomenthol dehydrogenase-like (A)	NAD(P)-binding Rossmann-fold superfamily protein [Klebsormidium nitens]	SDR1_ARATH RecName: Full=(+)-neomenthol dehydrogenase {ECO:0000303|PubMed:18599651}; EC=1.1.1.- {ECO:0000269|PubMed:21169366}; EC=1.1.1.208 {ECO:0000269|PubMed:18599651}; AltName: Full=Menthone:neomenthol reductase; AltName: Full=Short-chain dehydrogenase/reductase 1; Short=AtSDR1;	D7G2V0_ECTSI SubName: Full=Uncharacterized protein {ECO:0000313|EMBL:CBJ33454.1};	Dehydrogenases with different specificities (related to short-chain alcohol dehydrogenases)	GO:0005737,cytoplasm; GO:0047501,(+)-neomenthol dehydrogenase activity; GO:0006952,defense response	short chain dehydrogenase
Cluster-1473.0	--	--	--	--	--	--	--
Cluster-1474.0	--	--	--	--	--	--	--
Cluster-1475.0	--	--	--	--	--	--	--
Cluster-1476.0	--	--	--	--	Trypsin	--	CUB domain
Cluster-1477.0	K12349 neutral ceramidase [EC:3.5.1.23] | (RefSeq) neutral ceramidase 2-like (A)	hypothetical protein LSAT_8X72241 [Lactuca sativa]	NCER2_ARATH RecName: Full=Neutral ceramidase 2 {ECO:0000303|PubMed:26150824}; Short=AtNCER2 {ECO:0000303|PubMed:26150824}; Short=N-CDase 2 {ECO:0000303|PubMed:26150824}; Short=NCDase 2 {ECO:0000303|PubMed:26150824}; EC=3.5.1.23 {ECO:0000250|UniProtKB:O06769}; AltName: Full=Acylsphingosine deacylase 2; AltName: Full=N-acylsphingosine amidohydrolase 2; Flags: Precursor;	E1ZPU0_CHLVA SubName: Full=Uncharacterized protein {ECO:0000313|EMBL:EFN52040.1};	Ceramidases	GO:0005783,endoplasmic reticulum; GO:0005576,extracellular region; GO:0005794,Golgi apparatus; GO:0009506,plasmodesma; GO:0017040,N-acylsphingosine amidohydrolase activity; GO:0006665,sphingolipid metabolic process	--
Cluster-1478.0	--	--	--	--	--	--	--
Cluster-1479.0	--	uncharacterized protein LOC105175517 [Sesamum indicum]	--	A0A2G9GGD2_9LAMI SubName: Full=Uncharacterized protein {ECO:0000313|EMBL:PIN04337.1};	--	--	--
Cluster-1481.0	--	--	--	--	--	--	--
Cluster-1482.0	K06268 serine/threonine-protein phosphatase 2B regulatory subunit | (RefSeq) calcineurin subunit B (A)	hypothetical protein AXG93_4794s1180 [Marchantia polymorpha subsp. ruderalis]	CNBL5_ORYSJ RecName: Full=Calcineurin B-like protein 5;	A0A0M0K509_9EUKA SubName: Full=Calcium and integrin-binding protein 1-like protein {ECO:0000313|EMBL:KOO33904.1};	Ca2+/calmodulin-dependent protein phosphatase (calcineurin subunit B), EF-Hand superfamily protein	GO:0005509,calcium ion binding	EF-hand domain pair
Cluster-1483.0	--	--	--	--	--	--	--
Cluster-1484.0	K14709 solute carrier family 39 (zinc transporter), member 1/2/3 | (RefSeq) ZIP family transporter: zinc ion (A)	--	--	A0A0P1AF82_9STRA SubName: Full=Zinc-iron permease family {ECO:0000313|EMBL:CEG39073.1};	Fe2+/Zn2+ regulated transporter	GO:0016021,integral component of membrane; GO:0046873,metal ion transmembrane transporter activity	ZIP Zinc transporter
Cluster-1485.0	K02942 large subunit ribosomal protein LP1 | (RefSeq) 60S acidic ribosomal protein P1-like (A)	Ribosomal protein L10/L12 [Macleaya cordata]	RLA1_MAIZE RecName: Full=60S acidic ribosomal protein P1; AltName: Full=L12;	A0A1D1XZU4_9ARAE SubName: Full=60S acidic ribosomal protein P1 {ECO:0000313|EMBL:JAT47902.1};	60s acidic ribosomal protein P1	GO:0022625,cytosolic large ribosomal subunit; GO:0032403,NA; GO:0003735,structural constituent of ribosome; GO:0006414,translational elongation	--
Cluster-1486.0	--	--	--	--	--	--	--
Cluster-1487.0	--	uncharacterized protein LOC110868575 [Helianthus annuus]	--	A0A251UC14_HELAN SubName: Full=Uncharacterized protein {ECO:0000313|EMBL:OTG20888.1};	--	--	--
Cluster-1488.0	--	--	--	--	--	--	--
Cluster-1489.0	K01061 carboxymethylenebutenolidase [EC:3.1.1.45] | (RefSeq) endo-1,3;1,4-beta-D-glucanase-like (A)	endo-1,3;1,4-beta-D-glucanase [Sesamum indicum]	E134_MAIZE RecName: Full=Endo-1,3;1,4-beta-D-glucanase; EC=3.2.1.-; Flags: Precursor;	A0A0K9QYV4_SPIOL SubName: Full=Uncharacterized protein {ECO:0000313|EMBL:KNA12447.1};	Predicted hydrolase related to dienelactone hydrolase	GO:0005576,extracellular region; GO:0016787,hydrolase activity	Dienelactone hydrolase family
Cluster-149.0	--	--	--	--	--	--	--
Cluster-1490.0	K01191 alpha-mannosidase [EC:3.2.1.24] | (RefSeq) alpha-mannosidase-like (A)	PREDICTED: alpha-mannosidase [Vitis vinifera]	MANA3_ARATH RecName: Full=Probable alpha-mannosidase At5g66150 {ECO:0000305}; EC=3.2.1.24 {ECO:0000305}; Flags: Precursor;	F6GWL5_VITVI RecName: Full=Alpha-mannosidase {ECO:0000256|RuleBase:RU361199}; EC=3.2.1.- {ECO:0000256|RuleBase:RU361199};	Glycosyl hydrolase, family 38 - alpha-mannosidase	GO:0005773,vacuole; GO:0004559,alpha-mannosidase activity; GO:0030246,carbohydrate binding; GO:0046872,metal ion binding; GO:0006013,mannose metabolic process; GO:0006517,protein deglycosylation	Alpha mannosidase middle domain
Cluster-1491.0	--	--	--	--	--	--	--
Cluster-1492.0	--	--	--	--	--	--	--
Cluster-1493.0	K02991 small subunit ribosomal protein S6e | (RefSeq) 40S ribosomal protein S6-B-like (A)	40s ribosomal protein s6-b [Quercus suber]	RS6_ASPOF RecName: Full=40S ribosomal protein S6;	A0A1D1YB48_9ARAE RecName: Full=40S ribosomal protein S6 {ECO:0000256|PIRNR:PIRNR002129};	40S ribosomal protein S6	GO:0005840,ribosome; GO:0003735,structural constituent of ribosome; GO:0006412,translation	Ribosomal protein S6e
Cluster-1494.0	--	--	--	--	--	--	--
Cluster-1495.0	K02998 small subunit ribosomal protein SAe | (RefSeq) LOC109744617; 40S ribosomal protein Sa-2-like (A)	40S ribosomal protein Sa-2 [Sorghum bicolor]	RSSA_OSTTA RecName: Full=40S ribosomal protein SA {ECO:0000255|HAMAP-Rule:MF_03015};	A0A1D1Z9K2_9ARAE RecName: Full=40S ribosomal protein SA {ECO:0000256|HAMAP-Rule:MF_03015};	40S ribosomal protein SA (P40)/Laminin receptor 1	GO:0015935,small ribosomal subunit; GO:0003735,structural constituent of ribosome; GO:0006412,translation	--
Cluster-1496.0	--	--	--	--	--	--	--
Cluster-1497.0	K13691 pathogen-inducible salicylic acid glucosyltransferase [EC:2.4.1.-] | (RefSeq) UDP-glycosyltransferase 74E1-like (A)	PREDICTED: UDP-glycosyltransferase 74E2-like [Erythranthe guttata]	U74E2_ARATH RecName: Full=UDP-glycosyltransferase 74E2; EC=2.4.1.-;	A0A022PPJ0_ERYGU SubName: Full=Uncharacterized protein {ECO:0000313|EMBL:EYU17621.1};	UDP-glucuronosyl and UDP-glucosyl transferase	GO:0043231,intracellular membrane-bounded organelle; GO:0052638,indole-3-butyrate beta-glucosyltransferase activity; GO:0080043,quercetin 3-O-glucosyltransferase activity; GO:0080044,quercetin 7-O-glucosyltransferase activity; GO:0035251,UDP-glucosyltransferase activity; GO:0071475,cellular hyperosmotic salinity response; GO:0071215,cellular response to abscisic acid stimulus; GO:0070301,cellular…	UDP-glucoronosyl and UDP-glucosyl transferase
Cluster-1498.0	--	--	--	--	--	--	--
Cluster-1499.0	K08139 MFS transporter, SP family, sugar:H+ symporter | (RefSeq) hypothetical protein (A)	sugar transport protein 8-like [Olea europaea var. sylvestris]	STP8_ARATH RecName: Full=Sugar transport protein 8; AltName: Full=Hexose transporter 8;	A0A067GH81_CITSI SubName: Full=Uncharacterized protein {ECO:0000313|EMBL:KDO74666.1};	Predicted transporter (major facilitator superfamily)	GO:0016021,integral component of membrane; GO:0005355,glucose transmembrane transporter activity; GO:0005351,carbohydrate:proton symporter activity; GO:0046323,glucose import; GO:0035428,NA	Sugar (and other) transporter
Cluster-1499.1	K08139 MFS transporter, SP family, sugar:H+ symporter | (RefSeq) sugar carrier protein C-like (A)	sugar transport protein 8-like [Olea europaea var. sylvestris]	STP6_ARATH RecName: Full=Sugar transport protein 6; AltName: Full=Hexose transporter 6;	A0A022RRH5_ERYGU SubName: Full=Uncharacterized protein {ECO:0000313|EMBL:EYU41505.1};	Predicted transporter (major facilitator superfamily)	GO:0016021,integral component of membrane; GO:0005355,glucose transmembrane transporter activity; GO:0015145,monosaccharide transmembrane transporter activity; GO:0005351,carbohydrate:proton symporter activity; GO:0034219,carbohydrate transmembrane transport; GO:0046323,glucose import; GO:0035428,NA	Sugar (and other) transporter
Cluster-15.0	--	--	--	--	--	--	--
Cluster-150.0	--	--	--	--	--	--	Chitin binding Peritrophin-A domain
Cluster-150.1	--	--	--	--	--	--	--
Cluster-150.2	--	--	--	--	--	--	--
Cluster-1500.0	--	--	--	--	Vesicular amine transporter	--	Major Facilitator Superfamily
Cluster-1500.1	--	--	--	--	Vesicular amine transporter	--	Major Facilitator Superfamily
Cluster-1501.0	--	--	--	A0A1D1YWR9_9ARAE SubName: Full=Cuticle protein 19 {ECO:0000313|EMBL:JAT59085.1}; Flags: Fragment;	--	GO:0042302,structural constituent of cuticle	Insect cuticle protein
Cluster-1502.0	--	--	--	--	--	--	--
Cluster-1503.0	--	--	--	--	Secretory carrier membrane protein	--	--
Cluster-1504.0	K03798 cell division protease FtsH [EC:3.4.24.-] | (RefSeq) ATP-dependent zinc metalloprotease FTSH 6, chloroplastic-like (A)	hypothetical protein CDL12_15778 [Handroanthus impetiginosus]	PP343_ARATH RecName: Full=Pentatricopeptide repeat-containing protein At4g31070, mitochondrial; Flags: Precursor;	A0A2G9H263_9LAMI SubName: Full=Uncharacterized protein {ECO:0000313|EMBL:PIN11622.1};	FOG: PPR repeat	GO:0043231,intracellular membrane-bounded organelle; GO:0005739,mitochondrion; GO:0004519,endonuclease activity; GO:0003723,RNA binding; GO:0016556,mRNA modification	--
Cluster-1505.0	--	--	--	--	--	--	--
Cluster-1506.0	--	--	--	--	--	--	--
Cluster-1507.0	--	--	--	--	--	--	--
Cluster-1508.0	--	--	--	--	--	--	LMP repeated region
Cluster-1509.0	K16280 E3 ubiquitin-protein ligase RGLG [EC:2.3.2.27] | (RefSeq) E3 ubiquitin-protein ligase RGLG2-like isoform X1 (A)	GDSL esterase/lipase At5g03610-like [Sesamum indicum]	GDL71_ARATH RecName: Full=GDSL esterase/lipase At5g03610; EC=3.1.1.-; AltName: Full=Extracellular lipase At5g03610; Flags: Precursor;	A0A2G9I432_9LAMI SubName: Full=Uncharacterized protein {ECO:0000313|EMBL:PIN24509.1};	--	GO:0005576,extracellular region; GO:0016788,hydrolase activity, acting on ester bonds; GO:0016042,lipid catabolic process	--
Cluster-151.0	--	--	--	--	--	--	--
Cluster-1510.0	K03233 elongation factor 1-gamma | (RefSeq) elongation factor 1-gamma-like (A)	eukaryotic translation elongation factor 1 gamma [Klebsormidium nitens]	EF1G1_ORYSJ RecName: Full=Elongation factor 1-gamma 1; Short=EF-1-gamma 1; AltName: Full=eEF-1B gamma 1;	A0A1D1XTP4_9ARAE SubName: Full=Elongation factor 1-gamma {ECO:0000313|EMBL:JAT45760.1}; Flags: Fragment;	Glutathione S-transferase	GO:0005737,cytoplasm; GO:0005634,nucleus; GO:0004364,glutathione transferase activity; GO:0003746,translation elongation factor activity; GO:0006749,glutathione metabolic process	Glutathione S-transferase, C-terminal domain
Cluster-1511.0	--	--	--	--	--	--	--
Cluster-1512.0	--	--	--	--	--	--	--
Cluster-1513.0	--	--	--	--	--	--	--
Cluster-1514.0	--	protein SMAX1-LIKE 4 [Sesamum indicum]	SMXL4_ARATH RecName: Full=Protein SMAX1-LIKE 4 {ECO:0000303|PubMed:23893171}; Short=AtSMXL4 {ECO:0000303|PubMed:23893171}; AltName: Full=Protein HEAT SHOCK PROTEIN-RELATED {ECO:0000303|PubMed:26603028}; Short=AtHSPR {ECO:0000303|PubMed:26603028}; EC=3.6.3.- {ECO:0000269|PubMed:26603028};	A0A2G9H0C8_9LAMI SubName: Full=Chaperone HSP104 {ECO:0000313|EMBL:PIN10971.1};	Chaperone HSP104 and related ATP-dependent Clp proteases	GO:0009507,chloroplast; GO:0005634,nucleus; GO:0016787,hydrolase activity; GO:0033500,carbohydrate homeostasis; GO:0010233,phloem transport; GO:0019538,protein metabolic process; GO:0006355,regulation of transcription, DNA-templated; GO:0006351,transcription, DNA-templated	--
Cluster-1515.0	--	--	--	--	--	--	--
Cluster-1516.0	K11493 regulator of chromosome condensation | (RefSeq) ABC transporter I family member 6, chloroplastic (A)	PREDICTED: ultraviolet-B receptor UVR8-like [Brachypodium distachyon]	UVR8_ARATH RecName: Full=Ultraviolet-B receptor UVR8; AltName: Full=Protein UV-B RESISTANCE 8; AltName: Full=RCC1 domain-containing protein UVR8;	A0A1V9ZB35_9STRA SubName: Full=Uncharacterized protein {ECO:0000313|EMBL:OQR95198.1}; Flags: Fragment;	FOG: RCC1 domain	GO:0000785,chromatin; GO:0005829,cytosol; GO:0005634,nucleus; GO:0003682,chromatin binding; GO:0005085,guanyl-nucleotide exchange factor activity; GO:0042802,identical protein binding; GO:0009881,photoreceptor activity; GO:0042803,protein homodimerization activity; GO:0009649,entrainment of circadian clock; GO:0018298,protein-chromophore linkage; GO:0009411,response to UV; GO:0010224,response to …	Regulator of chromosome condensation (RCC1) repeat
Cluster-1517.0	--	--	--	--	--	--	ML domain
Cluster-1517.1	--	--	--	--	--	--	--
Cluster-1518.0	--	--	--	--	--	--	--
Cluster-1519.0	--	--	--	--	--	--	Thyroglobulin type-1 repeat
Cluster-152.0	--	--	--	--	--	--	--
Cluster-1520.0	--	--	--	--	--	--	--
Cluster-1521.0	--	--	--	--	--	--	--
Cluster-1522.0	--	--	--	--	--	--	--
Cluster-1523.0	K13137 serine-threonine kinase receptor-associated protein | (RefSeq) serine-threonine kinase receptor-associated protein-like (A)	predicted protein [Physcomitrella patens]	PWP2_ARATH RecName: Full=Periodic tryptophan protein 2 {ECO:0000303|PubMed:19929880}; Short=AtPWP2 {ECO:0000303|PubMed:19929880};	A9TF20_PHYPA SubName: Full=Predicted protein {ECO:0000313|EMBL:EDQ57972.1};	Serine/threonine kinase receptor-associated protein	GO:0080008,Cul4-RING E3 ubiquitin ligase complex; GO:0005730,nucleolus; GO:0005634,nucleus; GO:0034388,Pwp2p-containing subcomplex of 90S preribosome; GO:0032040,small-subunit processome; GO:0030515,snoRNA binding; GO:0009553,embryo sac development; GO:0000462,maturation of SSU-rRNA from tricistronic rRNA transcript (SSU-rRNA, 5.8S rRNA, LSU-rRNA); GO:0010119,regulation of stomatal movement; GO:0…	WD domain, G-beta repeat
Cluster-1524.0	--	--	--	--	--	--	--
Cluster-1525.0	K00432 glutathione peroxidase [EC:1.11.1.9] | (Kazusa) Lj4g3v3113270.1; - (A)	glutathione peroxidase GSH-PX3 [Lotus japonicus]	GPX2_ARATH RecName: Full=Probable glutathione peroxidase 2; EC=1.11.1.9;	G4ZXP6_PHYSP RecName: Full=Glutathione peroxidase {ECO:0000256|RuleBase:RU000499};	Glutathione peroxidase	GO:0005829,cytosol; GO:0005634,nucleus; GO:0005886,plasma membrane; GO:0004602,glutathione peroxidase activity; GO:0006979,response to oxidative stress	Glutathione peroxidase
Cluster-1526.0	--	--	--	--	--	--	--
Cluster-1527.0	--	--	--	--	--	--	--
Cluster-1528.0	--	--	--	--	--	--	--
Cluster-1528.1	--	--	--	--	--	--	--
Cluster-1529.0	--	--	--	--	--	--	--
Cluster-153.0	K01307 gamma-glutamyl hydrolase [EC:3.4.19.9] | (RefSeq) gamma-glutamyl hydrolase 1-like (A)	hypothetical protein PHYPA_030071 [Physcomitrella patens]	GGH1_ARATH RecName: Full=Gamma-glutamyl hydrolase 1; Short=AtGGH1; EC=3.4.19.9; AltName: Full=Conjugase; AltName: Full=GH; AltName: Full=Gamma-Glu-X carboxypeptidase; Flags: Precursor;	A0A250WZA4_9CHLO SubName: Full=Uncharacterized protein {ECO:0000313|EMBL:GAX76029.1};	Gamma-glutamyl hydrolase	GO:0005618,cell wall; GO:0005615,extracellular space; GO:0005773,vacuole; GO:0034722,gamma-glutamyl-peptidase activity; GO:0008242,omega peptidase activity; GO:0046900,tetrahydrofolylpolyglutamate metabolic process	Peptidase C26
Cluster-153.1	K01307 gamma-glutamyl hydrolase [EC:3.4.19.9] | (RefSeq) gamma-glutamyl hydrolase 1-like (A)	predicted protein [Physcomitrella patens]	GGH1_ARATH RecName: Full=Gamma-glutamyl hydrolase 1; Short=AtGGH1; EC=3.4.19.9; AltName: Full=Conjugase; AltName: Full=GH; AltName: Full=Gamma-Glu-X carboxypeptidase; Flags: Precursor;	F0WJZ5_9STRA SubName: Full=Gammaglutamyl hydrolase putative {ECO:0000313|EMBL:CCA21597.1};	Gamma-glutamyl hydrolase	GO:0005618,cell wall; GO:0005615,extracellular space; GO:0005773,vacuole; GO:0034722,gamma-glutamyl-peptidase activity; GO:0008242,omega peptidase activity; GO:0046900,tetrahydrofolylpolyglutamate metabolic process	Peptidase C26
Cluster-1530.0	--	hypothetical protein CDL12_17915 [Handroanthus impetiginosus]	NHL3_ARATH RecName: Full=NDR1/HIN1-like protein 3 {ECO:0000303|Ref.1};	A0A2G9GWX4_9LAMI SubName: Full=Uncharacterized protein {ECO:0000313|EMBL:PIN09510.1};	--	GO:0046658,anchored component of plasma membrane; GO:0005794,Golgi apparatus; GO:0016021,integral component of membrane; GO:0005886,plasma membrane; GO:0009506,plasmodesma; GO:0005774,vacuolar membrane; GO:0004871,NA; GO:0042742,defense response to bacterium; GO:0009816,defense response to bacterium, incompatible interaction; GO:0051607,defense response to virus; GO:0009617,response to bacterium;…	Late embryogenesis abundant protein
Cluster-1531.0	--	--	--	--	--	--	--
Cluster-1532.0	K14207 solute carrier family 38 (sodium-coupled neutral amino acid transporter), member 2 | (RefSeq) amino acid transporter AVT6A-like isoform X1 (A)	amino acid transporter AVT6A-like isoform X1 [Olea europaea var. sylvestris]	AVT6A_ARATH RecName: Full=Amino acid transporter AVT6A {ECO:0000305}; Short=AtAvt6A {ECO:0000303|PubMed:27925655};	A0A022RZ48_ERYGU SubName: Full=Uncharacterized protein {ECO:0000313|EMBL:EYU44255.1};	Amino acid transporter protein	GO:0016021,integral component of membrane; GO:0005774,vacuolar membrane; GO:0005773,vacuole; GO:0015171,amino acid transmembrane transporter activity; GO:0003333,amino acid transmembrane transport	Transmembrane amino acid transporter protein
Cluster-1532.1	K14207 solute carrier family 38 (sodium-coupled neutral amino acid transporter), member 2 | (RefSeq) probable sodium-coupled neutral amino acid transporter 6 (A)	PREDICTED: probable sodium-coupled neutral amino acid transporter 6 [Erythranthe guttata]	AVT6A_ARATH RecName: Full=Amino acid transporter AVT6A {ECO:0000305}; Short=AtAvt6A {ECO:0000303|PubMed:27925655};	A0A022RZ48_ERYGU SubName: Full=Uncharacterized protein {ECO:0000313|EMBL:EYU44255.1};	Amino acid transporter protein	GO:0016021,integral component of membrane; GO:0005774,vacuolar membrane; GO:0005773,vacuole; GO:0015171,amino acid transmembrane transporter activity; GO:0003333,amino acid transmembrane transport	Transmembrane amino acid transporter protein
Cluster-1532.2	K14207 solute carrier family 38 (sodium-coupled neutral amino acid transporter), member 2 | (RefSeq) amino acid transporter AVT6A-like isoform X1 (A)	amino acid transporter AVT6A-like isoform X1 [Olea europaea var. sylvestris]	AVT6A_ARATH RecName: Full=Amino acid transporter AVT6A {ECO:0000305}; Short=AtAvt6A {ECO:0000303|PubMed:27925655};	A0A1S4AQR4_TOBAC SubName: Full=probable sodium-coupled neutral amino acid transporter 6 {ECO:0000313|RefSeq:XP_016479092.1};	Amino acid transporter protein	GO:0016021,integral component of membrane; GO:0005774,vacuolar membrane; GO:0005773,vacuole; GO:0015171,amino acid transmembrane transporter activity; GO:0003333,amino acid transmembrane transport	Transmembrane amino acid transporter protein
Cluster-1533.0	--	COBRA-like protein 4 [Olea europaea var. sylvestris]	COBL1_ARATH RecName: Full=COBRA-like protein 1; Flags: Precursor;	A0A0B0PWF2_GOSAR RecName: Full=COBRA-like protein {ECO:0000256|PIRNR:PIRNR038122};	--	GO:0031225,anchored component of membrane; GO:0005886,plasma membrane; GO:0016049,cell growth; GO:0010215,cellulose microfibril organization	--
Cluster-1534.0	K17086 transmembrane 9 superfamily member 2/4 | (RefSeq) transmembrane 9 superfamily member 7-like (A)	transmembrane 9 superfamily member 7-like [Durio zibethinus]	TMN7_ARATH RecName: Full=Transmembrane 9 superfamily member 7 {ECO:0000305}; AltName: Full=Endomembrane protein 5 {ECO:0000303|PubMed:22570441}; AltName: Full=Transmembrane nine protein 7 {ECO:0000303|PubMed:20681974}; Short=AtTMN7 {ECO:0000303|PubMed:20681974}; Flags: Precursor;	A0A1D1YS03_9ARAE RecName: Full=Transmembrane 9 superfamily member {ECO:0000256|RuleBase:RU363079}; Flags: Fragment;	Endosomal membrane proteins, EMP70	GO:0005737,cytoplasm; GO:0005768,endosome; GO:0010008,endosome membrane; GO:0005794,Golgi apparatus; GO:0000139,Golgi membrane; GO:0016021,integral component of membrane; GO:0005634,nucleus; GO:0005802,trans-Golgi network; GO:0005774,vacuolar membrane; GO:0006878,cellular copper ion homeostasis; GO:0006882,cellular zinc ion homeostasis; GO:0006811,ion transport	--
Cluster-1535.0	--	--	--	--	--	--	--
Cluster-1536.0	K00815 tyrosine aminotransferase [EC:2.6.1.5] | (RefSeq) probable aminotransferase TAT2 (A)	PREDICTED: uncharacterized protein LOC105973324 [Erythranthe guttata]	--	S8D906_9LAMI SubName: Full=Uncharacterized protein {ECO:0000313|EMBL:EPS73861.1}; Flags: Fragment;	FOG: Reverse transcriptase	GO:0003676,nucleic acid binding; GO:0008270,zinc ion binding	--
Cluster-1537.0	K08770 ubiquitin C | (RefSeq) UBQ10; polyubiquitin 10 (A)	hypothetical protein EUTSA_v10028730mg [Eutrema salsugineum]	UBI1P_NICSY RecName: Full=Polyubiquitin; Contains: RecName: Full=Ubiquitin; Flags: Precursor;	Q42397_HELAN SubName: Full=Hexaubiquitin protein {ECO:0000313|EMBL:CAA40325.1};	Ubiquitin and ubiquitin-like proteins	GO:0005737,cytoplasm; GO:0005634,nucleus	--
Cluster-1538.0	K11866 STAM-binding protein [EC:3.4.19.12] | (RefSeq) AMSH-like ubiquitin thioesterase 3 (A)	associated molecule with the SH3 domain of STAM 3 [Klebsormidium nitens]	AMSH3_ARATH RecName: Full=AMSH-like ubiquitin thioesterase 3; EC=3.4.19.-; AltName: Full=Deubiquitinating enzyme AMSH3;	A0A1Y1I7W0_KLENI SubName: Full=Associated molecule with the SH3 domain of STAM 3 {ECO:0000313|EMBL:GAQ84787.1};	SMAD6 interacting protein AMSH, contains JAB/MPN/Mov34 domain	GO:0005737,cytoplasm; GO:0016021,integral component of membrane; GO:0005770,late endosome; GO:0005774,vacuolar membrane; GO:0046872,metal ion binding; GO:0008237,metallopeptidase activity; GO:0006897,endocytosis; GO:0046907,intracellular transport; GO:0090316,positive regulation of intracellular protein transport; GO:0044090,positive regulation of vacuole organization; GO:0071108,protein K48-link…	JAB1/Mov34/MPN/PAD-1 ubiquitin protease
Cluster-154.0	K00140 malonate-semialdehyde dehydrogenase (acetylating) / methylmalonate-semialdehyde dehydrogenase [EC:1.2.1.18 1.2.1.27] | (RefSeq) methylmalonate semi-aldehyde dehydrogenase (A)	methylmalonate semi-aldehyde dehydrogenase [Coccomyxa subellipsoidea C-169]	MMSA_ARATH RecName: Full=Methylmalonate-semialdehyde dehydrogenase [acylating], mitochondrial; Short=MM-ALDH; Short=MMSDH; Short=Malonate-semialdehyde dehydrogenase [acylating]; EC=1.2.1.27; AltName: Full=Aldehyde dehydrogenase family 6 member B2; Flags: Precursor;	A0A0P1B0L0_9STRA SubName: Full=Methylmalonate-semialdehyde dehydrogenase {ECO:0000313|EMBL:CEG47717.1};	Methylmalonate semialdehyde dehydrogenase	GO:0005739,mitochondrion; GO:0005507,copper ion binding; GO:0004491,methylmalonate-semialdehyde dehydrogenase (acylating) activity; GO:0006979,response to oxidative stress	--
Cluster-1540.0	--	--	--	--	--	--	--
Cluster-1541.0	--	--	--	--	Uncharacterized conserved protein	--	TRIC channel
Cluster-1541.1	--	--	--	--	Uncharacterized conserved protein	--	--
Cluster-1542.0	--	--	--	--	--	--	--
Cluster-1543.0	K03234 elongation factor 2 | (RefSeq) elongation factor EF-2 (A)	predicted protein [Hordeum vulgare subsp. vulgare]	EF2_ARATH RecName: Full=Elongation factor 2 {ECO:0000305}; Short=EF-2 {ECO:0000305}; AltName: Full=Protein LOW EXPRESSION OF OSMOTICALLY RESPONSIVE GENES 1 {ECO:0000303|PubMed:9401119};	A0A1D1Z8P1_9ARAE SubName: Full=Elongation factor 2 {ECO:0000313|EMBL:JAT63260.1};	Elongation factor 2	GO:0048046,apoplast; GO:0009507,chloroplast; GO:0005829,cytosol; GO:0016020,membrane; GO:0005730,nucleolus; GO:0005886,plasma membrane; GO:0009506,plasmodesma; GO:0005774,vacuolar membrane; GO:0005507,copper ion binding; GO:0005525,GTP binding; GO:0003924,GTPase activity; GO:0003729,mRNA binding; GO:0003746,translation elongation factor activity; GO:0009631,cold acclimation; GO:0009409,response t…	Elongation factor G C-terminus
Cluster-1544.0	--	--	--	--	--	--	--
Cluster-1545.0	K03686 molecular chaperone DnaJ | (RefSeq) chaperone protein dnaJ GFA2, mitochondrial (A)	chaperone protein dnaJ GFA2, mitochondrial [Momordica charantia]	GFA2_ARATH RecName: Full=Chaperone protein dnaJ GFA2, mitochondrial {ECO:0000305}; AltName: Full=Chaperone protein dnaJ A30 {ECO:0000303|PubMed:11599562}; Short=AtDjA30 {ECO:0000303|PubMed:11599562}; AltName: Full=Gametophytic factor 2 {ECO:0000303|PubMed:12215516}; Flags: Precursor;	A0A2I4FRV1_9ROSI SubName: Full=chaperone protein dnaJ GFA2, mitochondrial {ECO:0000313|RefSeq:XP_018834377.1};	Molecular chaperone (DnaJ superfamily)	GO:0005739,mitochondrion; GO:0005524,ATP binding; GO:0031072,heat shock protein binding; GO:0046872,metal ion binding; GO:0051082,unfolded protein binding; GO:0051085,chaperone cofactor-dependent protein refolding; GO:0009558,embryo sac cellularization; GO:0009553,embryo sac development; GO:0000740,nuclear membrane fusion; GO:0010197,polar nucleus fusion; GO:0009408,response to heat; GO:0010198,s…	DnaJ domain
Cluster-1546.0	--	--	--	--	--	--	--
Cluster-1547.0	--	--	--	--	--	--	--
Cluster-1548.0	--	--	--	--	--	--	--
Cluster-1549.0	--	--	--	A0A1D1YGD7_9ARAE SubName: Full=Troponin I {ECO:0000313|EMBL:JAT53689.1}; Flags: Fragment;	Troponin I	GO:0005861,troponin complex	--
Cluster-155.0	--	--	--	--	Trypsin	--	Sushi repeat (SCR repeat)
Cluster-1550.0	--	predicted protein [Hordeum vulgare subsp. vulgare]	--	A0A1D1Z3I4_9ARAE SubName: Full=Snaclec bitiscetin subunit alpha {ECO:0000313|EMBL:JAT61458.1};	C-type lectin	--	--
Cluster-1551.0	--	--	--	--	--	--	--
Cluster-1552.0	--	--	--	--	--	--	--
Cluster-1553.0	K01464 dihydropyrimidinase [EC:3.5.2.2] | (RefSeq) hypothetical protein (A)	hypothetical protein SELMODRAFT_83918 [Selaginella moellendorffii]	DPYS_ARATH RecName: Full=Dihydropyrimidinase {ECO:0000303|PubMed:12626710}; EC=3.5.2.2 {ECO:0000269|PubMed:19413687}; AltName: Full=Dihydropyrimidine amidohydrolase {ECO:0000303|PubMed:12626710}; AltName: Full=Protein PYRIMIDINE 2 {ECO:0000303|PubMed:12626710};	D8R305_SELML SubName: Full=Uncharacterized protein {ECO:0000313|EMBL:EFJ32862.1};	Dihydroorotase and related enzymes	GO:0012505,endomembrane system; GO:0005783,endoplasmic reticulum; GO:0005794,Golgi apparatus; GO:0004157,dihydropyrimidinase activity; GO:0046872,metal ion binding; GO:0019483,beta-alanine biosynthetic process; GO:0043562,cellular response to nitrogen levels; GO:0006212,uracil catabolic process	--
Cluster-1554.0	--	sphingolipid long chain base-responsive protein pil1 [Quercus suber]	--	A0A1D1Z8V2_9ARAE SubName: Full=Sphingolipid long chain base-responsive protein PIL1 {ECO:0000313|EMBL:JAT63309.1}; Flags: Fragment;	--	--	Eisosome component PIL1
Cluster-1555.0	K02934 large subunit ribosomal protein L6e | (RefSeq) 60S ribosomal protein L6-like (A)	PREDICTED: 60S ribosomal protein L6-like [Capsicum annuum]	RL63_ARATH RecName: Full=60S ribosomal protein L6-3;	A0A1D1Y9V4_9ARAE SubName: Full=60S ribosomal protein L6 {ECO:0000313|EMBL:JAT51425.1};	60s ribosomal protein L6	GO:0005829,cytosol; GO:0022625,cytosolic large ribosomal subunit; GO:0016020,membrane; GO:0005886,plasma membrane; GO:0009506,plasmodesma; GO:0003723,RNA binding; GO:0003735,structural constituent of ribosome; GO:0002181,cytoplasmic translation; GO:0000027,ribosomal large subunit assembly	Ribosomal protein L6e
Cluster-1556.0	--	--	--	--	--	--	--
Cluster-1557.0	--	--	--	--	--	--	--
Cluster-1559.0	--	--	--	--	Adaptor for phosphoinositide 3-kinase	--	--
Cluster-156.0	--	--	--	--	--	--	--
Cluster-1560.0	--	LOW QUALITY PROTEIN: probable LRR receptor-like serine/threonine-protein kinase IRK [Sesamum indicum]	IRK_ARATH RecName: Full=Probable LRR receptor-like serine/threonine-protein kinase IRK {ECO:0000305}; EC=2.7.11.1 {ECO:0000305}; AltName: Full=Inflorescence and root apices receptor-like kinase {ECO:0000303|Ref.1}; Flags: Precursor;	A0A068V1Y2_COFCA SubName: Full=Uncharacterized protein {ECO:0000313|EMBL:CDP13903.1};	--	GO:0016021,integral component of membrane; GO:0005886,plasma membrane; GO:0005524,ATP binding; GO:0004672,protein kinase activity	--
Cluster-1561.0	--	--	--	--	Phosphatidylinositol transfer protein SEC14 and related proteins	--	Golgi-dynamics membrane-trafficking
Cluster-1562.0	--	--	--	--	--	--	--
Cluster-1563.0	--	--	--	--	--	--	--
Cluster-1564.0	--	--	--	--	--	--	--
Cluster-1565.0	K13800 UMP-CMP kinase [EC:2.7.4.14] | (RefSeq) ADK5; adenylate kinase 5 (A)	adenylate kinase 5, partial [Chlamydomonas reinhardtii]	KCY2_ORYSJ RecName: Full=UMP-CMP kinase 2 {ECO:0000255|HAMAP-Rule:MF_03172}; EC=2.7.4.14 {ECO:0000255|HAMAP-Rule:MF_03172}; AltName: Full=Deoxycytidylate kinase 2 {ECO:0000255|HAMAP-Rule:MF_03172}; Short=CK 2 {ECO:0000255|HAMAP-Rule:MF_03172}; Short=dCMP kinase 2 {ECO:0000255|HAMAP-Rule:MF_03172}; AltName: Full=Uridine monophosphate/cytidine monophosphate kinase 2 {ECO:0000255|HAMAP-Rule:MF_03172…	A8IZB7_CHLRE SubName: Full=Adenylate kinase 5 {ECO:0000313|EMBL:EDP02807.1}; Flags: Fragment;	Uridylate kinase/adenylate kinase	GO:0005737,cytoplasm; GO:0005634,nucleus; GO:0005524,ATP binding; GO:0004127,cytidylate kinase activity; GO:0009041,uridylate kinase activity; GO:0006207,'de novo' pyrimidine nucleobase biosynthetic process; GO:0006221,pyrimidine nucleotide biosynthetic process	--
Cluster-1566.0	--	hypothetical protein CDL12_05584 [Handroanthus impetiginosus]	--	A0A2G9HWK7_9LAMI SubName: Full=Uncharacterized protein {ECO:0000313|EMBL:PIN21710.1};	--	--	--
Cluster-1567.0	--	--	--	--	--	--	--
Cluster-1567.1	--	--	--	--	--	--	--
Cluster-1567.2	--	--	--	--	--	--	--
Cluster-1568.0	K06530 CD109 antigen | (RefSeq) A2M; alpha-2 macroglobulin family-like protein (A)	alpha-2 macroglobulin family-like protein [Micromonas commoda]	--	C1DZE0_MICCC SubName: Full=Alpha-2 macroglobulin family-like protein {ECO:0000313|EMBL:ACO61102.1};	Alpha-macroglobulin	GO:0005615,extracellular space; GO:0004866,endopeptidase inhibitor activity	--
Cluster-1568.1	K06530 CD109 antigen | (RefSeq) A2M; alpha-2 macroglobulin family-like protein (A)	alpha-2 macroglobulin family-like protein [Micromonas commoda]	--	C1DZE0_MICCC SubName: Full=Alpha-2 macroglobulin family-like protein {ECO:0000313|EMBL:ACO61102.1};	Alpha-macroglobulin	GO:0005615,extracellular space; GO:0004866,endopeptidase inhibitor activity	A-macroglobulin receptor binding domain
Cluster-1569.0	--	--	--	--	--	--	--
Cluster-157.0	--	--	--	--	--	--	--
Cluster-1571.0	K11415 NAD-dependent deacetylase sirtuin 5 [EC:3.5.1.-] | (RefSeq) NAD-dependent protein deacylase isoform X1 (A)	hypothetical protein AXG93_2584s1520 [Marchantia polymorpha subsp. ruderalis]	SIR5_PHYPA RecName: Full=NAD-dependent protein deacylase {ECO:0000255|HAMAP-Rule:MF_03160}; EC=3.5.1.- {ECO:0000255|HAMAP-Rule:MF_03160}; AltName: Full=Regulatory protein SIR2 homolog 5 {ECO:0000255|HAMAP-Rule:MF_03160}; Flags: Precursor;	A0A176VGJ2_MARPO RecName: Full=NAD-dependent protein deacylase {ECO:0000256|HAMAP-Rule:MF_03160}; EC=3.5.1.- {ECO:0000256|HAMAP-Rule:MF_03160}; AltName: Full=Regulatory protein SIR2 homolog 5 {ECO:0000256|HAMAP-Rule:MF_03160};	Sirtuin 5 and related class III sirtuins (SIR2 family)	GO:0005739,mitochondrion; GO:0046872,metal ion binding; GO:0070403,NAD+ binding; GO:0036054,protein-malonyllysine demalonylase activity; GO:0036055,protein-succinyllysine desuccinylase activity	Sir2 family
Cluster-1572.0	K12874 intron-binding protein aquarius | (RefSeq) LOW QUALITY PROTEIN: intron-binding protein aquarius-like (A)	ribonuclease H, partial [Trifolium pratense]	M1250_ARATH RecName: Full=Uncharacterized mitochondrial protein AtMg01250; AltName: Full=ORF102;	Q2HUN6_MEDTR SubName: Full=RNA-directed DNA polymerase (Reverse transcriptase); Ribonuclease H {ECO:0000313|EMBL:ABD28627.2};	FOG: Reverse transcriptase	GO:0005739,mitochondrion	Reverse transcriptase (RNA-dependent DNA polymerase)
Cluster-1573.0	--	--	--	--	--	--	--
Cluster-1574.0	--	--	--	--	--	--	--
Cluster-1575.0	K10756 replication factor C subunit 3/5 | (RefSeq) uncharacterized protein LOC107925577 (A)	PREDICTED: uncharacterized protein LOC104648490 [Solanum lycopersicum]	M860_ARATH RecName: Full=Uncharacterized mitochondrial protein AtMg00860; AltName: Full=ORF158;	Q6L420_SOLDE SubName: Full=Polyprotein, putative {ECO:0000313|EMBL:AAT39963.2};	FOG: Transposon-encoded proteins with TYA, reverse transcriptase, integrase domains in various combinations	GO:0005739,mitochondrion	--
Cluster-1576.0	--	--	--	--	--	--	--
Cluster-1577.0	--	--	--	--	--	--	--
Cluster-1578.0	--	--	--	--	--	--	--
Cluster-1579.0	--	--	--	--	--	--	--
Cluster-158.0	--	--	--	--	--	--	--
Cluster-1580.0	--	FHA domain-containing protein PS1 [Sesamum indicum]	PS1_ARATH RecName: Full=FHA domain-containing protein PS1 {ECO:0000305}; AltName: Full=Protein PARALLEL SPINDLE 1 {ECO:0000303|PubMed:19043546}; Short=AtPS1 {ECO:0000303|PubMed:19043546};	A0A2G9H093_9LAMI SubName: Full=Uncharacterized protein {ECO:0000313|EMBL:PIN10905.1};	Anion exchanger adaptor protein Kanadaptin, contains FHA domain	GO:0051321,meiotic cell cycle; GO:0009555,pollen development	--
Cluster-1581.0	--	PREDICTED: tetratricopeptide repeat protein 38-like isoform X1 [Nicotiana tabacum]	--	A0A1S4BKH7_TOBAC SubName: Full=tetratricopeptide repeat protein 38-like isoform X1 {ECO:0000313|RefSeq:XP_016489386.1};	Uncharacterized conserved protein	--	Foie gras liver health family 1
Cluster-1582.0	--	--	--	--	--	--	--
Cluster-1583.0	K10406 kinesin family member C2/C3 | (RefSeq) kinesin-like protein KIN-14Q (A)	kinesin-like protein KIN-14Q [Sesamum indicum]	KN14Q_ARATH RecName: Full=Kinesin-like protein KIN-14Q {ECO:0000305};	A0A2G9H5I6_9LAMI SubName: Full=Kinesin (KAR3 subfamily) {ECO:0000313|EMBL:PIN12782.1}; EC=3.6.4.5 {ECO:0000313|EMBL:PIN12782.1};	Kinesin (KAR3 subfamily)	GO:0005871,kinesin complex; GO:0005874,microtubule; GO:0005524,ATP binding; GO:0016887,ATPase activity; GO:0008017,microtubule binding; GO:0003777,microtubule motor activity; GO:0007018,microtubule-based movement	--
Cluster-1584.0	K11841 ubiquitin carboxyl-terminal hydrolase 10 [EC:3.4.19.12] | (RefSeq) probable ubiquitin carboxyl-terminal hydrolase 3 (A)	putative ubiquitin carboxyl-terminal hydrolase 3 [Quercus suber]	UBP3_ARATH RecName: Full=Ubiquitin carboxyl-terminal hydrolase 3; EC=3.4.19.12; AltName: Full=Deubiquitinating enzyme 3; Short=AtUBP3; AltName: Full=Ubiquitin thioesterase 3; AltName: Full=Ubiquitin-specific-processing protease 3;	A0A251VPY9_HELAN SubName: Full=Putative peptidase C19, ubiquitin carboxyl-terminal hydrolase {ECO:0000313|EMBL:OTG37625.1};	Ubiquitin-specific protease	GO:0005634,nucleus; GO:0036459,thiol-dependent ubiquitinyl hydrolase activity; GO:0016579,protein deubiquitination; GO:0006511,ubiquitin-dependent protein catabolic process	Ubiquitin carboxyl-terminal hydrolase
Cluster-1586.0	--	--	--	--	--	--	--
Cluster-1587.0	--	--	--	--	--	--	--
Cluster-1587.1	--	--	--	--	--	--	ML domain
Cluster-1588.0	--	--	--	--	--	--	--
Cluster-1589.0	--	--	--	--	--	--	Thyroglobulin type-1 repeat
Cluster-159.0	--	--	--	--	--	--	--
Cluster-1590.0	--	--	--	--	--	--	--
Cluster-1591.0	K15333 tRNA guanosine-2'-O-methyltransferase [EC:2.1.1.34] | (RefSeq) uncharacterized protein LOC104224633 (A)	CO(2)-response secreted protease [Sesamum indicum]	CRSP_ARATH RecName: Full=CO(2)-response secreted protease {ECO:0000303|PubMed:25043023}; AltName: Full=Subtilisin-like serine protease {ECO:0000303|PubMed:25043023}; Short=AtSBT5.2 {ECO:0000303|PubMed:25043023}; AltName: Full=Tripeptidyl-peptidase II {ECO:0000255|PROSITE-ProRule:PRU10081}; EC=3.4.14.10 {ECO:0000255|PROSITE-ProRule:PRU10081}; Flags: Precursor;	A0A068UFM8_COFCA SubName: Full=Uncharacterized protein {ECO:0000313|EMBL:CDP07365.1};	--	GO:0048046,apoplast; GO:0005618,cell wall; GO:0004252,serine-type endopeptidase activity; GO:0008236,serine-type peptidase activity; GO:1900425,negative regulation of defense response to bacterium; GO:2000122,negative regulation of stomatal complex development; GO:0006508,proteolysis; GO:2000038,regulation of stomatal complex development; GO:0010037,response to carbon dioxide	Peptidase inhibitor I9
Cluster-1593.0	K03363 cell division cycle 20, cofactor of APC complex | (RefSeq) cell division cycle 20.2, cofactor of APC complex-like (A)	cell division cycle 20.2, cofactor of APC complex-like [Sesamum indicum]	CDC21_ARATH RecName: Full=Cell division cycle 20.1, cofactor of APC complex; Short=AtCDC20.1;	A0A022PZ32_ERYGU SubName: Full=Uncharacterized protein {ECO:0000313|EMBL:EYU20148.1};	Anaphase promoting complex, Cdc20, Cdh1, and Ama1 subunits	GO:0033597,mitotic checkpoint complex; GO:0005634,nucleus; GO:0010997,anaphase-promoting complex binding; GO:0019900,kinase binding; GO:0097027,ubiquitin-protein transferase activator activity; GO:0007049,cell cycle; GO:0051301,cell division; GO:1904668,positive regulation of ubiquitin protein ligase activity; GO:0016567,protein ubiquitination	--
Cluster-1593.1	K03363 cell division cycle 20, cofactor of APC complex | (RefSeq) cell division cycle 20.2, cofactor of APC complex-like (A)	cell division cycle 20.2, cofactor of APC complex-like [Sesamum indicum]	CD203_ARATH RecName: Full=Cell division cycle 20.3, cofactor of APC complex; Short=AtCDC20.3;	A0A1S3YZJ2_TOBAC SubName: Full=cell division cycle 20.5, cofactor of APC complex-like {ECO:0000313|RefSeq:XP_016457515.1};	Anaphase promoting complex, Cdc20, Cdh1, and Ama1 subunits	GO:0005737,cytoplasm; GO:0010997,anaphase-promoting complex binding; GO:0097027,ubiquitin-protein transferase activator activity; GO:0007049,cell cycle; GO:0051301,cell division; GO:1904668,positive regulation of ubiquitin protein ligase activity; GO:0016567,protein ubiquitination	WD domain, G-beta repeat
Cluster-1594.0	K01810 glucose-6-phosphate isomerase [EC:5.3.1.9] | (RefSeq) glucose-6-phosphate isomerase-like (A)	glucose-6-phosphate isomerase [Quercus suber]	--	A0A1D1Z034_9ARAE RecName: Full=Glucose-6-phosphate isomerase {ECO:0000256|RuleBase:RU000612}; EC=5.3.1.9 {ECO:0000256|RuleBase:RU000612}; Flags: Fragment;	Glucose-6-phosphate isomerase	GO:0004347,glucose-6-phosphate isomerase activity; GO:0006094,gluconeogenesis; GO:0006096,glycolytic process	Phosphoglucose isomerase
Cluster-1595.0	--	--	--	--	--	--	--
Cluster-1596.0	--	--	--	--	--	--	--
Cluster-1597.0	--	--	--	--	--	--	--
Cluster-1598.0	--	--	--	--	--	--	--
Cluster-1599.0	--	--	--	--	Mitochondrial/chloroplast ribosomal protein S11	--	--
Cluster-16.0	--	--	--	--	--	--	--
Cluster-160.0	--	--	--	--	--	--	--
Cluster-160.1	--	--	--	--	--	--	Chitin binding Peritrophin-A domain
Cluster-1600.0	--	--	PEL1_ARATH RecName: Full=Protein PELOTA 1; Short=AtPelota1; EC=3.1.-.-;	D7G6W7_ECTSI RecName: Full=Protein pelota homolog {ECO:0000256|RuleBase:RU362019}; EC=3.1.-.- {ECO:0000256|RuleBase:RU362019};	Meiotic cell division protein Pelota/DOM34	GO:0005737,cytoplasm; GO:0005634,nucleus; GO:0004519,endonuclease activity; GO:0046872,metal ion binding; GO:0043022,ribosome binding; GO:0070651,nonfunctional rRNA decay; GO:0070966,nuclear-transcribed mRNA catabolic process, no-go decay; GO:0070481,nuclear-transcribed mRNA catabolic process, non-stop decay; GO:0032790,ribosome disassembly; GO:0071025,RNA surveillance; GO:0006412,translation	--
Cluster-1601.0	--	--	--	--	--	--	--
Cluster-1602.0	--	transcription factor FAMA isoform X3 [Sesamum indicum]	FAMA_ARATH RecName: Full=Transcription factor FAMA; AltName: Full=Basic helix-loop-helix protein 97; Short=AtbHLH97; Short=bHLH 97; AltName: Full=Transcription factor EN 14; AltName: Full=bHLH transcription factor bHLH097;	A0A068TT28_COFCA SubName: Full=Uncharacterized protein {ECO:0000313|EMBL:CDO99455.1};	--	GO:0005634,nucleus; GO:0003677,DNA binding; GO:0003700,DNA-binding transcription factor activity; GO:0046983,protein dimerization activity; GO:0010052,guard cell differentiation; GO:0010377,guard cell fate commitment; GO:0010444,guard mother cell differentiation; GO:0051782,negative regulation of cell division; GO:0061086,negative regulation of histone H3-K27 methylation; GO:0045597,positive regu…	--
Cluster-1603.0	--	--	--	--	--	--	Low-density lipoprotein receptor domain class A
Cluster-1604.0	K12874 intron-binding protein aquarius | (RefSeq) LOW QUALITY PROTEIN: intron-binding protein aquarius-like (A)	uncharacterized protein LOC110785360 [Spinacia oleracea]	--	A0A1R3H693_COCAP SubName: Full=Reverse transcriptase {ECO:0000313|EMBL:OMO65780.1};	FOG: Reverse transcriptase	GO:0003676,nucleic acid binding; GO:0003964,RNA-directed DNA polymerase activity; GO:0004523,RNA-DNA hybrid ribonuclease activity; GO:0008270,zinc ion binding	Reverse transcriptase (RNA-dependent DNA polymerase)
Cluster-1605.0	--	--	--	--	--	--	--
Cluster-1606.0	K15382 solute carrier family 50 (sugar transporter) | (RefSeq) bidirectional sugar transporter NEC1 (A)	Multitransmembrane protein [Handroanthus impetiginosus]	SWT14_ORYSI RecName: Full=Bidirectional sugar transporter SWEET14; Short=OsSWEET14;	A0A2G9HY08_9LAMI RecName: Full=Bidirectional sugar transporter SWEET {ECO:0000256|RuleBase:RU910715};	Multitransmembrane protein	GO:0005887,integral component of plasma membrane; GO:0008515,sucrose transmembrane transporter activity; GO:0051119,sugar transmembrane transporter activity	Sugar efflux transporter for intercellular exchange
Cluster-1606.1	K15382 solute carrier family 50 (sugar transporter) | (RefSeq) bidirectional sugar transporter NEC1 (A)	Multitransmembrane protein [Handroanthus impetiginosus]	SWT10_ARATH RecName: Full=Bidirectional sugar transporter SWEET10 {ECO:0000303|PubMed:21107422}; Short=AtSWEET10 {ECO:0000303|PubMed:21107422}; AltName: Full=Protein SUGARS WILL EVENTUALLY BE EXPORTED TRANSPORTERS 10 {ECO:0000303|PubMed:21107422};	A0A2G9GN16_9LAMI RecName: Full=Bidirectional sugar transporter SWEET {ECO:0000256|RuleBase:RU910715};	Multitransmembrane protein	GO:0016021,integral component of membrane; GO:0005887,integral component of plasma membrane; GO:0008515,sucrose transmembrane transporter activity; GO:0051119,sugar transmembrane transporter activity; GO:0015770,sucrose transport	--
Cluster-1607.0	K03511 DNA polymerase kappa [EC:2.7.7.7] | (RefSeq) DNA polymerase kappa (A)	C2 and GRAM domain-containing protein At1g03370-like [Hevea brasiliensis]	SYT3_ARATH RecName: Full=Synaptotagmin-3; AltName: Full=NTMC2T1.3; AltName: Full=Synaptotagmin C;	L1IPX5_GUITH SubName: Full=Uncharacterized protein {ECO:0000313|EMBL:EKX38147.1, ECO:0000313|EnsemblProtists:EKX38147}; Flags: Fragment;	Ca2+-dependent phospholipid-binding protein Synaptotagmin, required for synaptic vesicle and secretory granule exocytosis	GO:0005783,endoplasmic reticulum; GO:0016021,integral component of membrane; GO:0008289,lipid binding; GO:0046872,metal ion binding; GO:0006869,lipid transport	C2 domain
Cluster-1608.0	--	--	--	--	Lipid exporter ABCA1 and related proteins, ABC superfamily	--	ABC-2 type transporter
Cluster-1609.0	--	--	--	--	--	--	--
Cluster-161.0	--	--	--	--	Ficolin and related extracellular proteins	--	--
Cluster-161.1	--	--	--	--	--	--	--
Cluster-161.2	--	--	--	F0VYL4_9STRA SubName: Full=Protocadherinlike protein putative {ECO:0000313|EMBL:CCA13878.1};	Ficolin and related extracellular proteins	GO:0016021,integral component of membrane; GO:0005509,calcium ion binding; GO:0007156,homophilic cell adhesion via plasma membrane adhesion molecules	--
Cluster-1611.0	K03671 thioredoxin 1 | (RefSeq) thioredoxin H-type-like (A)	thioredoxin H [Helicosporidium sp. ex Simulium jonesi]	TRXH_PICMA RecName: Full=Thioredoxin H-type; Short=Trx-H;	A0A1D1XHY3_9ARAE RecName: Full=Thioredoxin {ECO:0000256|PIRNR:PIRNR000077};	Thioredoxin	GO:0005737,cytoplasm; GO:0015035,protein disulfide oxidoreductase activity; GO:0045454,cell redox homeostasis; GO:0006662,glycerol ether metabolic process	--
Cluster-1612.0	K14488 SAUR family protein | (RefSeq) auxin-induced protein 6B (A)	hypothetical protein CDL12_03021 [Handroanthus impetiginosus]	SAU32_ARATH RecName: Full=Auxin-responsive protein SAUR32 {ECO:0000305}; AltName: Full=Protein ABOLISHED APICAL HOOK MAINTENANCE 1 {ECO:0000303|Ref.6}; AltName: Full=Protein SMALL AUXIN UP RNA 32 {ECO:0000303|PubMed:12036261};	A0A2G9I3C9_9LAMI SubName: Full=Uncharacterized protein {ECO:0000313|EMBL:PIN24254.1};	--	GO:0005737,cytoplasm; GO:0005634,nucleus; GO:0009734,auxin-activated signaling pathway; GO:0007275,multicellular organism development; GO:0040008,regulation of growth; GO:1900140,regulation of seedling development	--
Cluster-1613.0	--	--	--	--	--	--	--
Cluster-1613.1	K15813 beta-amyrin synthase [EC:5.4.99.39] | (RefSeq) beta-amyrin synthase-like (A)	PREDICTED: beta-amyrin synthase-like [Erythranthe guttata]	BAMS_SOLLC RecName: Full=Beta-amyrin synthase; EC=5.4.99.39; AltName: Full=Triterpenoid synthase 1; Short=SlTTS1;	A0A022RJ15_ERYGU RecName: Full=Terpene cyclase/mutase family member {ECO:0000256|RuleBase:RU362003}; EC=5.4.99.- {ECO:0000256|RuleBase:RU362003};	Oxidosqualene-lanosterol cyclase and related proteins	GO:0016866,intramolecular transferase activity	--
Cluster-1615.0	K04079 molecular chaperone HtpG | (RefSeq) heat shock protein 81-1-like (A)	heat shock protein [Klebsormidium nitens]	HS902_ARATH RecName: Full=Heat shock protein 90-2 {ECO:0000305}; Short=AtHSP90.2 {ECO:0000305}; Short=AtHsp90-2 {ECO:0000303|PubMed:11599565}; AltName: Full=Heat shock protein 81-2 {ECO:0000305}; Short=Hsp81-2 {ECO:0000303|PubMed:11599565}; AltName: Full=Protein EARLY-RESPONSIVE TO DEHYDRATION 8; AltName: Full=Protein LOSS OF RECOGNITION OF AVRRPM1 2; AltName: Full=Protein MUTANT SNC1-ENHANCING 1…	A0A1Y1HT80_KLENI SubName: Full=Heat shock protein {ECO:0000313|EMBL:GAQ79747.1};	Molecular chaperone (HSP90 family)	GO:0005737,cytoplasm; GO:0005524,ATP binding; GO:0016887,ATPase activity; GO:0051082,unfolded protein binding; GO:0061077,chaperone-mediated protein folding; GO:0009816,defense response to bacterium, incompatible interaction	Hsp90 protein
Cluster-1616.0	--	hypothetical protein CDL12_14109 [Handroanthus impetiginosus]	--	A0A2G9H6Y5_9LAMI SubName: Full=Uncharacterized protein {ECO:0000313|EMBL:PIN13275.1};	--	--	--
Cluster-1617.0	--	--	--	--	--	--	--
Cluster-1618.0	--	--	--	--	--	--	--
Cluster-1619.0	--	--	--	--	Fibrillins and related proteins containing Ca2+-binding EGF-like domains	--	Trypsin Inhibitor like cysteine rich domain
Cluster-1619.1	--	--	--	--	Fibrillins and related proteins containing Ca2+-binding EGF-like domains	--	Trypsin Inhibitor like cysteine rich domain
Cluster-162.0	K01832 thromboxane-A synthase [EC:5.3.99.5] | (RefSeq) cytochrome P450 (A)	PREDICTED: alkane hydroxylase MAH1 [Vitis vinifera]	C71BE_ARATH RecName: Full=Cytochrome P450 71B14; EC=1.14.-.-;	K0SBT6_THAOC SubName: Full=Uncharacterized protein {ECO:0000313|EMBL:EJK63588.1};	Cytochrome P450 CYP11/CYP12/CYP24/CYP27 subfamilies	GO:0016021,integral component of membrane; GO:0016020,membrane; GO:0020037,heme binding; GO:0005506,iron ion binding; GO:0016709,oxidoreductase activity, acting on paired donors, with incorporation or reduction of molecular oxygen, NAD(P)H as one donor, and incorporation of one atom of oxygen; GO:0044550,secondary metabolite biosynthetic process	Cytochrome P450
Cluster-162.1	K20771 carlactone C-19 oxidase [EC:1.14.-.-] | (RefSeq) cytochrome P450 711A1-like (A)	cytochrome P450 711A1-like [Aegilops tauschii subsp. tauschii]	MAX1_ARATH RecName: Full=Cytochrome P450 711A1; EC=1.14.-.-; AltName: Full=Protein MORE AXILLARY BRANCHES 1;	A0A1V9ZK75_9STRA SubName: Full=Uncharacterized protein {ECO:0000313|EMBL:OQR98394.1};	Cytochrome P450 CYP11/CYP12/CYP24/CYP27 subfamilies	GO:0016021,integral component of membrane; GO:0020037,heme binding; GO:0005506,iron ion binding; GO:0004497,monooxygenase activity; GO:0016705,oxidoreductase activity, acting on paired donors, with incorporation or reduction of molecular oxygen; GO:0009926,auxin polar transport; GO:0016117,carotenoid biosynthetic process; GO:0009963,positive regulation of flavonoid biosynthetic process; GO:000993…	Cytochrome P450
Cluster-1620.0	K01772 protoporphyrin/coproporphyrin ferrochelatase [EC:4.99.1.1 4.99.1.9] | (RefSeq) ferrochelatase, mitochondrial-like (A)	ferrochelatase, mitochondrial [Quercus suber]	HEMH2_ARATH RecName: Full=Ferrochelatase-2, chloroplastic {ECO:0000305}; Short=AtFC2 {ECO:0000305}; EC=4.99.1.1 {ECO:0000305}; AltName: Full=Ferrochelatase-II {ECO:0000303|PubMed:9753778}; Short=AtFC-II {ECO:0000303|PubMed:12374307}; AltName: Full=Heme synthase 2 {ECO:0000305}; AltName: Full=Protoheme ferro-lyase 2 {ECO:0000305}; Flags: Precursor;	M4BVJ6_HYAAE SubName: Full=Uncharacterized protein {ECO:0000313|EnsemblProtists:HpaP810540};	Protoheme ferro-lyase (ferrochelatase)	GO:0031969,chloroplast membrane; GO:0009535,chloroplast thylakoid membrane; GO:0005739,mitochondrion; GO:0055035,plastid thylakoid membrane; GO:0004325,ferrochelatase activity; GO:0006783,heme biosynthetic process; GO:0006779,porphyrin-containing compound biosynthetic process; GO:0033014,tetrapyrrole biosynthetic process	--
Cluster-1621.0	K00252 glutaryl-CoA dehydrogenase [EC:1.3.8.6] | (RefSeq) glutaryl-CoA dehydrogenase (A)	glutaryl-coa dehydrogenase, mitochondrial [Quercus suber]	ACOX4_ARATH RecName: Full=Acyl-coenzyme A oxidase 4, peroxisomal; Short=AOX 4; EC=1.3.3.6; AltName: Full=G6p; AltName: Full=Short-chain acyl-CoA oxidase; Short=AtCX4; Short=AtG6; Short=SAOX;	A0A024U2R1_9STRA SubName: Full=Uncharacterized protein {ECO:0000313|EMBL:ETW00495.1};	Glutaryl-CoA dehydrogenase	GO:0009514,glyoxysome; GO:0005777,peroxisome; GO:0003995,acyl-CoA dehydrogenase activity; GO:0003997,acyl-CoA oxidase activity; GO:0050660,flavin adenine dinucleotide binding; GO:0009793,embryo development ending in seed dormancy; GO:0006635,fatty acid beta-oxidation; GO:0046459,short-chain fatty acid metabolic process	Acyl-CoA dehydrogenase, C-terminal domain
Cluster-1622.0	--	--	--	--	--	--	--
Cluster-1623.0	K20416 palmitoyl-[glycerolipid] 7-desaturase [EC:1.14.19.42] | (RefSeq) fatty-acid desaturase (A)	fatty-acid desaturase [Medicago truncatula]	ADS3_ARATH RecName: Full=Palmitoyl-monogalactosyldiacylglycerol delta-7 desaturase, chloroplastic {ECO:0000303|PubMed:15579662}; EC=1.14.19.42 {ECO:0000269|PubMed:15579662}; AltName: Full=Acyl-lipid desaturase 3 {ECO:0000303|PubMed:15240892}; AltName: Full=Fatty acid desaturase 5 {ECO:0000303|PubMed:15579662}; Short=FAD5 {ECO:0000303|PubMed:15579662}; AltName: Full=Fatty acid desaturase B {ECO:00…	W7TAD9_9STRA SubName: Full=Stearoyl-desaturase 5 {ECO:0000313|EMBL:EWM23975.1};	Fatty acid desaturase	GO:0031969,chloroplast membrane; GO:0005789,endoplasmic reticulum membrane; GO:0016021,integral component of membrane; GO:0009579,thylakoid; GO:0016717,oxidoreductase activity, acting on paired donors, with oxidation of a pair of donors resulting in the reduction of molecular oxygen to two molecules of water; GO:0031408,oxylipin biosynthetic process; GO:0010205,photoinhibition; GO:0006636,unsatur…	Fatty acid desaturase
Cluster-1624.0	K03386 peroxiredoxin (alkyl hydroperoxide reductase subunit C) [EC:1.11.1.15] | (RefSeq) peroxiredoxin (alkyl hydroperoxidereductase subunit C) (A)	peroxiredoxin 1 [Dunaliella salina]	BAS1A_ARATH RecName: Full=2-Cys peroxiredoxin BAS1, chloroplastic; Short=2-Cys Prx A; Short=2-Cys peroxiredoxin A; EC=1.11.1.15 {ECO:0000269|PubMed:12084836}; AltName: Full=Thiol-specific antioxidant protein A; Flags: Precursor;	R9UL40_DUNSA SubName: Full=Peroxiredoxin 1 {ECO:0000313|EMBL:AGN69933.1};	Alkyl hydroperoxide reductase, thiol specific antioxidant and related enzymes	GO:0048046,apoplast; GO:0009507,chloroplast; GO:0009941,chloroplast envelope; GO:0009570,chloroplast stroma; GO:0010319,stromule; GO:0009579,thylakoid; GO:0004601,peroxidase activity; GO:0051920,peroxiredoxin activity; GO:0045454,cell redox homeostasis; GO:0042742,defense response to bacterium; GO:0009409,response to cold	AhpC/TSA family
Cluster-1625.0	--	--	--	--	--	--	--
Cluster-1626.0	--	--	--	--	--	--	--
Cluster-1627.0	--	--	--	--	--	--	--
Cluster-1628.0	--	--	--	--	--	--	--
Cluster-1629.0	--	predicted protein [Hordeum vulgare subsp. vulgare]	--	A0A1D1XIR1_9ARAE SubName: Full=60S ribosomal protein L4 {ECO:0000313|EMBL:JAT42273.1};	Ribosomal protein RPL1/RPL2/RL4L4	GO:0005840,ribosome; GO:0003735,structural constituent of ribosome; GO:0006412,translation	60S ribosomal protein L4 C-terminal domain
Cluster-163.0	--	--	--	--	--	--	--
Cluster-1630.0	--	--	--	--	--	--	--
Cluster-1631.0	--	--	--	--	Phosphatidylinositol transfer protein SEC14 and related proteins	--	--
Cluster-1632.0	K00021 hydroxymethylglutaryl-CoA reductase (NADPH) [EC:1.1.1.34] | (RefSeq) 3-hydroxy-3-methylglutaryl-coenzyme A reductase 3-like (A)	3-hydroxy-3-methylglutaryl-coenzyme A reductase [Apostasia shenzhenica]	HMDH2_HEVBR RecName: Full=3-hydroxy-3-methylglutaryl-coenzyme A reductase 2; Short=HMG-CoA reductase 2; EC=1.1.1.34; Flags: Fragment;	A0A2I0A6B5_9ASPA SubName: Full=3-hydroxy-3-methylglutaryl-coenzyme A reductase {ECO:0000313|EMBL:PKA51083.1}; EC=1.1.1.34 {ECO:0000313|EMBL:PKA51083.1};	3-hydroxy-3-methylglutaryl-CoA (HMG-CoA) reductase	GO:0005789,endoplasmic reticulum membrane; GO:0016021,integral component of membrane; GO:0031966,mitochondrial membrane; GO:0042170,plastid membrane; GO:0050662,coenzyme binding; GO:0004420,hydroxymethylglutaryl-CoA reductase (NADPH) activity; GO:0015936,coenzyme A metabolic process; GO:0008299,isoprenoid biosynthetic process	--
Cluster-1633.0	--	--	--	--	--	--	--
Cluster-1634.0	--	--	--	--	Uncharacterized conserved protein	--	--
Cluster-1635.0	--	--	--	--	--	--	--
Cluster-1636.0	--	PREDICTED: uncharacterized protein LOC105962222 isoform X1 [Erythranthe guttata]	--	A0A2G9HTH5_9LAMI SubName: Full=Uncharacterized protein {ECO:0000313|EMBL:PIN20814.1};	--	--	--
Cluster-1637.0	K02261 cytochrome c oxidase subunit 2 | (RefSeq) cox2; cytochrome oxidase subunit II (A)	cytochrome oxidase subunit 2 (mitochondrion) [Cymbomonas tetramitiformis]	COX2_CYACA RecName: Full=Cytochrome c oxidase subunit 2; EC=1.9.3.1; AltName: Full=Cytochrome c oxidase polypeptide II;	D2Z249_HETAK RecName: Full=Cytochrome c oxidase subunit 2 {ECO:0000256|RuleBase:RU000457, ECO:0000256|SAAS:SAAS00709560};	Cytochrome c oxidase, subunit II, and related proteins	GO:0016021,integral component of membrane; GO:0005743,mitochondrial inner membrane; GO:0070469,respiratory chain; GO:0005507,copper ion binding; GO:0004129,cytochrome-c oxidase activity	--
Cluster-1638.0	--	--	--	--	--	--	--
Cluster-1639.0	--	--	--	--	--	--	--
Cluster-164.0	--	--	--	--	GABA receptor	--	--
Cluster-1640.0	--	--	--	--	--	--	--
Cluster-1641.0	--	--	--	--	--	--	--
Cluster-1642.0	--	--	--	--	--	--	--
Cluster-1643.0	--	predicted protein [Hordeum vulgare subsp. vulgare]	--	A0A1D1YU24_9ARAE SubName: Full=Cuticle protein {ECO:0000313|EMBL:JAT58125.1}; Flags: Fragment;	--	GO:0016021,integral component of membrane; GO:0042302,structural constituent of cuticle	Insect cuticle protein
Cluster-1643.1	--	--	--	--	--	--	--
Cluster-1644.0	--	--	--	--	--	--	--
Cluster-1645.0	--	--	--	--	--	--	--
Cluster-1646.0	--	--	--	--	--	--	--
Cluster-1647.0	--	--	--	--	--	--	--
Cluster-1648.0	K02866 large subunit ribosomal protein L10e | (RefSeq) 60S ribosomal protein L10-A-like (A)	60s ribosomal protein l10-a [Quercus suber]	RL101_ORYSI RecName: Full=60S ribosomal protein L10-1; AltName: Full=Protein QM; AltName: Full=Putative tumor suppressor SC34;	A0A1D1ZHF4_9ARAE SubName: Full=60S ribosomal protein L10 {ECO:0000313|EMBL:JAT66288.1}; Flags: Fragment;	60s ribosomal protein L10	GO:0005840,ribosome; GO:0003735,structural constituent of ribosome; GO:0006412,translation	Ribosomal protein L16p/L10e
Cluster-1648.1	K02866 large subunit ribosomal protein L10e | (RefSeq) 60S ribosomal protein L10 (A)	60s ribosomal protein L10 [Handroanthus impetiginosus]	RL10_SOLME RecName: Full=60S ribosomal protein L10; AltName: Full=EQM;	A0A1D1ZHF4_9ARAE SubName: Full=60S ribosomal protein L10 {ECO:0000313|EMBL:JAT66288.1}; Flags: Fragment;	60s ribosomal protein L10	GO:0005840,ribosome; GO:0003735,structural constituent of ribosome; GO:0006412,translation	--
Cluster-1649.0	K08360 cytochrome b-561 [EC:1.16.5.1] | (RefSeq) probable transmembrane ascorbate ferrireductase 3 (A)	hypothetical protein LR48_Vigan2499s000100 [Vigna angularis]	ACFR1_ARATH RecName: Full=Transmembrane ascorbate ferrireductase 1; EC=1.16.5.1; AltName: Full=Cytochrome b561; Short=Artb561-1; Short=AtCytb561; AltName: Full=Protein b561A.tha5; AltName: Full=Tonoplast Cyt-b561; Short=TCytb;	A0A0S3T118_PHAAN SubName: Full=Uncharacterized protein {ECO:0000313|EMBL:BAT98841.1};	Cytochrome b	GO:0009507,chloroplast; GO:0016021,integral component of membrane; GO:0005774,vacuolar membrane; GO:0005773,vacuole; GO:0046872,metal ion binding; GO:0016491,oxidoreductase activity; GO:0019904,protein domain specific binding	--
Cluster-165.0	--	--	--	--	Predicted coiled-coil protein	--	--
Cluster-1650.0	K04345 protein kinase A [EC:2.7.11.11] | (RefSeq) cAMP-dependent protein kinase type 2-like (A)	cgmp-dependent protein kinase [Micromonas pusilla CCMP1545]	RHS3_ARATH RecName: Full=Serine/threonine-protein kinase RHS3 {ECO:0000305}; EC=2.7.11.1 {ECO:0000269|PubMed:16973627}; AltName: Full=AGC serine/threonine-protein kinase subfamily 1 member 6 {ECO:0000303|PubMed:13678909}; AltName: Full=Protein ROOT HAIR SPECIFIC 3 {ECO:0000303|PubMed:19448035};	K3X7Z9_PYTUL SubName: Full=Uncharacterized protein {ECO:0000313|EnsemblProtists:PYU1_T013348};	cGMP-dependent protein kinase	GO:0005737,cytoplasm; GO:0005634,nucleus; GO:0005886,plasma membrane; GO:0005524,ATP binding; GO:0016301,kinase activity; GO:0004674,protein serine/threonine kinase activity; GO:0035556,intracellular signal transduction; GO:0080147,root hair cell development	Protein kinase domain
Cluster-1651.1	--	--	--	--	--	--	GAT domain
Cluster-1652.0	K08145 MFS transporter, SP family, solute carrier family 2 (facilitated glucose transporter), member 8 | (RefSeq) ERD6-1; hypothetical protein (A)	hypothetical protein SELMODRAFT_437958 [Selaginella moellendorffii]	ERDL8_ARATH RecName: Full=Sugar transporter ERD6-like 8;	D8QSC3_SELML SubName: Full=Uncharacterized protein ERD6-1 {ECO:0000313|EMBL:EFJ36917.1};	Predicted transporter (major facilitator superfamily)	GO:0016021,integral component of membrane; GO:0005634,nucleus; GO:0005355,glucose transmembrane transporter activity; GO:0005351,carbohydrate:proton symporter activity; GO:0046323,glucose import; GO:0035428,NA	Sugar (and other) transporter
Cluster-1653.0	K03283 heat shock 70kDa protein 1/2/6/8 | (RefSeq) heat shock 70 kDa protein (A)	heat shock 70 kDa protein [Sesamum indicum]	HSP71_SOLLC RecName: Full=Heat shock cognate 70 kDa protein 1;	A0A2C9ULT4_MANES SubName: Full=Uncharacterized protein {ECO:0000313|EMBL:OAY31828.1};	Molecular chaperones HSP70/HSC70, HSP70 superfamily	GO:0005524,ATP binding	Hsp70 protein
Cluster-1653.1	K03283 heat shock 70kDa protein 1/2/6/8 | (RefSeq) heat shock 70 kDa protein (A)	hypothetical protein F511_04217 [Dorcoceras hygrometricum]	HSP7E_ARATH RecName: Full=Heat shock 70 kDa protein 5; AltName: Full=Heat shock protein 70-5; Short=AtHsp70-5; AltName: Full=Heat shock protein 70b;	A0A061GPX5_THECC SubName: Full=Heat shock protein 70B {ECO:0000313|EMBL:EOY31473.1};	Molecular chaperones HSP70/HSC70, HSP70 superfamily	GO:0005618,cell wall; GO:0009507,chloroplast; GO:0016020,membrane; GO:0005886,plasma membrane; GO:0005524,ATP binding; GO:0009408,response to heat; GO:0009615,response to virus	--
Cluster-1654.0	K14857 AdoMet-dependent rRNA methyltransferase SPB1 [EC:2.1.1.-] | (RefSeq) putative rRNA methyltransferase (A)	reverse transcriptase [Corchorus capsularis]	--	A0A1R3IFI1_COCAP SubName: Full=Reverse transcriptase {ECO:0000313|EMBL:OMO81305.1};	FOG: Reverse transcriptase	GO:0003676,nucleic acid binding; GO:0003964,RNA-directed DNA polymerase activity; GO:0004523,RNA-DNA hybrid ribonuclease activity	--
Cluster-1655.0	--	--	--	--	--	--	--
Cluster-1656.0	--	protein KINESIN LIGHT CHAIN-RELATED 2-like [Helianthus annuus]	KLCR1_ARATH RecName: Full=Protein KINESIN LIGHT CHAIN-RELATED 1 {ECO:0000303|PubMed:23204523};	A0A251UDI8_HELAN SubName: Full=Putative acetyltransferase A, auxiliary subunit {ECO:0000313|EMBL:OTG20946.1};	Kinesin light chain	GO:0005737,cytoplasm; GO:0005874,microtubule; GO:0005886,plasma membrane	Tetratricopeptide repeat
Cluster-1656.1	--	protein KINESIN LIGHT CHAIN-RELATED 2-like [Helianthus annuus]	KLCR2_ARATH RecName: Full=Protein KINESIN LIGHT CHAIN-RELATED 2 {ECO:0000303|PubMed:23204523}; AltName: Full=Kinesin light chain-like protein 1 {ECO:0000303|Ref.1}; Short=AtKLC1 {ECO:0000303|Ref.1};	A0A251UDI8_HELAN SubName: Full=Putative acetyltransferase A, auxiliary subunit {ECO:0000313|EMBL:OTG20946.1};	Kinesin light chain	GO:0005886,plasma membrane; GO:0009860,pollen tube growth; GO:0031347,regulation of defense response	Tetratricopeptide repeat
Cluster-1657.0	--	--	--	--	--	--	--
Cluster-1658.0	K01951 GMP synthase (glutamine-hydrolysing) [EC:6.3.5.2] | (RefSeq) GMP synthase (glutamine-hydrolysing) (A)	--	--	L1JM17_GUITH SubName: Full=Uncharacterized protein {ECO:0000313|EMBL:EKX49437.1, ECO:0000313|EnsemblProtists:EKX49437};	GMP synthase	GO:0005524,ATP binding; GO:0003922,GMP synthase (glutamine-hydrolyzing) activity; GO:0016462,pyrophosphatase activity; GO:0006177,GMP biosynthetic process	GMP synthase C terminal domain
Cluster-1658.1	K01951 GMP synthase (glutamine-hydrolysing) [EC:6.3.5.2] | (RefSeq) GUA1; GMP synthetase (A)	GMP synthase [glutamine-hydrolyzing]	--	R1FQK5_EMIHU SubName: Full=Glutamine amidotransferase {ECO:0000313|EMBL:EOD35699.1};	GMP synthase	GO:0005524,ATP binding; GO:0003922,GMP synthase (glutamine-hydrolyzing) activity; GO:0016462,pyrophosphatase activity; GO:0016740,transferase activity; GO:0006541,glutamine metabolic process; GO:0006177,GMP biosynthetic process	GMP synthase C terminal domain
Cluster-1658.3	--	--	--	--	--	--	--
Cluster-1659.0	--	RecName: Full=Pectinesterase inhibitor; AltName: Full=AdPMEI; Short=PMEI; AltName: Full=Pectin methylesterase inhibitor; Flags: Precursor BAC54964.1 pectinmethylesterase inhibitor [Actinidia deliciosa]	PMEI_ACTDE RecName: Full=Pectinesterase inhibitor; AltName: Full=AdPMEI; Short=PMEI; AltName: Full=Pectin methylesterase inhibitor; Flags: Precursor;	K4BK72_SOLLC SubName: Full=Uncharacterized protein {ECO:0000313|EnsemblPlants:Solyc03g112180.1.1};	--	GO:0005737,cytoplasm; GO:0046910,pectinesterase inhibitor activity	Plant invertase/pectin methylesterase inhibitor
Cluster-166.0	--	--	--	--	--	--	Leucine rich repeat
Cluster-166.1	--	--	--	--	--	--	--
Cluster-1660.0	--	--	--	--	--	--	Leucine rich repeat
Cluster-1661.0	K08193 MFS transporter, ACS family, solute carrier family 17 (sodium-dependent inorganic phosphate cotransporter), other | (RAP-DB) Os09g0556400; Similar to PHT4;5; inorganic phosphate transmembrane transporter. (A)	PREDICTED: probable anion transporter 5, chloroplastic isoform X4 [Oryza sativa Japonica Group]	PHT45_ORYSJ RecName: Full=Probable anion transporter 5, chloroplastic; AltName: Full=Phosphate transporter 4;5; Flags: Precursor;	A0A0E0INH7_ORYNI SubName: Full=Uncharacterized protein {ECO:0000313|EnsemblPlants:ONIVA09G20410.1};	Permease of the major facilitator superfamily	GO:0031969,chloroplast membrane; GO:0016021,integral component of membrane; GO:0009536,plastid; GO:0005315,inorganic phosphate transmembrane transporter activity; GO:0098656,anion transmembrane transport	Major Facilitator Superfamily
Cluster-1662.0	--	F-box protein At2g32560-like isoform X1 [Helianthus annuus]	FB121_ARATH RecName: Full=F-box protein At2g32560;	A0A251T7Z2_HELAN SubName: Full=Putative F-box domain-containing protein {ECO:0000313|EMBL:OTG06051.1};	--	--	--
Cluster-1663.0	K05391 cyclic nucleotide gated channel, plant | (RefSeq) cyclic nucleotide-gated ion channel 2-like isoform X1 (A)	K+-channel ERG [Handroanthus impetiginosus]	CNGC2_ARATH RecName: Full=Cyclic nucleotide-gated ion channel 2; Short=AtCNGC2; AltName: Full=Cyclic nucleotide- and calmodulin-regulated ion channel 2; AltName: Full=Protein DEFENSE NO DEATH 1;	A0A2G9HBB7_9LAMI SubName: Full=K+-channel ERG {ECO:0000313|EMBL:PIN14827.1};	K+-channel ERG and related proteins, contain PAS/PAC sensor domain	GO:0005887,integral component of plasma membrane; GO:0005622,intracellular; GO:0005262,calcium channel activity; GO:0005516,calmodulin binding; GO:0030552,cAMP binding; GO:0030553,cGMP binding; GO:0005222,intracellular cAMP-activated cation channel activity; GO:0005221,intracellular cyclic nucleotide activated cation channel activity; GO:0005242,inward rectifier potassium channel activity; GO:007…	--
Cluster-1665.0	--	--	--	--	--	--	--
Cluster-1666.0	--	--	--	--	--	--	--
Cluster-1667.0	K13811 3'-phosphoadenosine 5'-phosphosulfate synthase [EC:2.7.7.4 2.7.1.25] | (RefSeq) ATP sulfurylase 2 (A)	ATP sulfurylase 2-like isoform X1 [Ananas comosus]	APS1_ARATH RecName: Full=ATP sulfurylase 1, chloroplastic; Short=AtPS1; EC=2.7.7.4; Flags: Precursor;	A0A199VCN5_ANACO SubName: Full=ATP sulfurylase 2 {ECO:0000313|EMBL:OAY74631.1};	Bifunctional ATP sulfurylase/adenosine 5'-phosphosulfate kinase	GO:0009507,chloroplast; GO:0009570,chloroplast stroma; GO:0005886,plasma membrane; GO:0004020,adenylylsulfate kinase activity; GO:0005524,ATP binding; GO:0004781,sulfate adenylyltransferase (ATP) activity; GO:0070814,hydrogen sulfide biosynthetic process; GO:0046686,response to cadmium ion; GO:0009735,response to cytokinin; GO:0001887,selenium compound metabolic process; GO:0000103,sulfate assimi…	ATP-sulfurylase
Cluster-1668.0	K03039 26S proteasome regulatory subunit N9 | (RefSeq) 26S proteasome non-ATPase regulatory subunit 13 homolog B (A)	26S proteasome regulatory subunit N9 [Klebsormidium nitens]	PS13B_ARATH RecName: Full=26S proteasome non-ATPase regulatory subunit 13 homolog B; AltName: Full=26S proteasome regulatory subunit RPN9b; Short=AtRNP9b; AltName: Full=26S proteasome regulatory subunit S11 homolog B;	A0A067CPH3_SAPPC SubName: Full=Uncharacterized protein {ECO:0000313|EMBL:KDO28672.1};	26S proteasome regulatory complex, subunit RPN9/PSMD13	GO:0005829,cytosol; GO:0005634,nucleus; GO:0000502,proteasome complex; GO:0008541,proteasome regulatory particle, lid subcomplex; GO:0005198,structural molecule activity; GO:0043248,proteasome assembly; GO:0030163,protein catabolic process; GO:0006511,ubiquitin-dependent protein catabolic process	--
Cluster-1669.0	--	--	--	G5A6Z9_PHYSP SubName: Full=Uncharacterized protein {ECO:0000313|EMBL:EGZ09104.1}; Flags: Fragment;	Aquaporin (major intrinsic protein family)	GO:0016021,integral component of membrane; GO:0015267,channel activity	--
Cluster-167.0	--	--	--	--	--	--	--
Cluster-1670.0	K01539 sodium/potassium-transporting ATPase subunit alpha [EC:3.6.3.9] | (RefSeq) Na+-ATPase (A)	Ca2+ transporting ATPase [Klebsormidium nitens]	ACA8_ARATH RecName: Full=Calcium-transporting ATPase 8, plasma membrane-type; EC=3.6.3.8; AltName: Full=Ca(2+)-ATPase isoform 8;	A0A1X6PC70_PORUM SubName: Full=Uncharacterized protein {ECO:0000313|EMBL:OSX78468.1};	Na+/K+ ATPase, alpha subunit	GO:0005887,integral component of plasma membrane; GO:0043231,intracellular membrane-bounded organelle; GO:0016020,membrane; GO:0005886,plasma membrane; GO:0009506,plasmodesma; GO:0005524,ATP binding; GO:0005388,calcium-transporting ATPase activity; GO:0005516,calmodulin binding; GO:0046872,metal ion binding; GO:0043621,protein self-association; GO:0009624,response to nematode	haloacid dehalogenase-like hydrolase
Cluster-1671.0	--	--	--	--	Acyl-CoA reductase	--	Male sterility protein
Cluster-1672.0	--	--	--	--	Hexokinase	--	--
Cluster-1673.0	--	--	--	--	--	--	--
Cluster-1674.0	--	--	--	--	--	--	--
Cluster-1675.0	--	--	--	--	--	--	--
Cluster-1676.0	K00318 proline dehydrogenase [EC:1.5.-.-] | (RefSeq) proline dehydrogenase 2, mitochondrial-like (A)	proline dehydrogenase 2, mitochondrial-like [Helianthus annuus]	PROD2_ARATH RecName: Full=Proline dehydrogenase 2, mitochondrial; EC=1.5.5.2; AltName: Full=Osmotic stress-induced proline dehydrogenase; AltName: Full=Proline oxidase; Flags: Precursor;	A0A251SK67_HELAN RecName: Full=Proline dehydrogenase {ECO:0000256|RuleBase:RU364054}; EC=1.5.5.2 {ECO:0000256|RuleBase:RU364054};	Proline oxidase	GO:0005739,mitochondrion; GO:0071949,FAD binding; GO:0004657,proline dehydrogenase activity; GO:0006562,proline catabolic process; GO:0010133,proline catabolic process to glutamate; GO:0006970,response to osmotic stress; GO:0009414,response to water deprivation	Proline dehydrogenase
Cluster-1677.0	--	hypothetical protein BE221DRAFT_148270 [Ostreococcus tauri]	--	A0A1Y5I925_OSTTA RecName: Full=Angiotensin-converting enzyme {ECO:0000256|RuleBase:RU361144}; EC=3.4.-.- {ECO:0000256|RuleBase:RU361144};	Angiotensin I-converting enzymes - M2 family peptidases	GO:0005623,cell; GO:0016020,membrane; GO:0004180,carboxypeptidase activity; GO:0009055,electron transfer activity; GO:0046872,metal ion binding; GO:0008237,metallopeptidase activity; GO:0008241,peptidyl-dipeptidase activity; GO:0015035,protein disulfide oxidoreductase activity; GO:0045454,cell redox homeostasis	Angiotensin-converting enzyme
Cluster-1678.0	--	--	--	--	--	--	--
Cluster-1679.0	--	--	--	--	--	--	Chitin binding Peritrophin-A domain
Cluster-168.0	--	--	--	--	Predicted transporter ADD1 (major facilitator superfamily)	--	--
Cluster-168.1	--	--	--	--	--	--	--
Cluster-1680.0	--	--	--	--	--	--	--
Cluster-1681.0	K13993 HSP20 family protein | (RefSeq) 18.2 kDa class I heat shock protein-like (A)	PREDICTED: 18.2 kDa class I heat shock protein-like [Solanum tuberosum]	HSP11_PEA RecName: Full=18.1 kDa class I heat shock protein; AltName: Full=HSP 18.1;	M1DJ69_SOLTU SubName: Full=Uncharacterized protein {ECO:0000313|EnsemblPlants:PGSC0003DMT400089913};	Molecular chaperone (small heat-shock protein Hsp26/Hsp42)	GO:0005737,cytoplasm; GO:0043234,NA; GO:0042802,identical protein binding; GO:0051260,protein homooligomerization; GO:0050821,protein stabilization	Hsp20/alpha crystallin family
Cluster-1682.0	--	--	--	--	--	--	--
Cluster-1683.0	--	--	--	A0A1Z5JHL7_FISSO SubName: Full=RNA-binding protein 15 {ECO:0000313|EMBL:GAX13426.1};	Arginine-rich protein	--	Degradation arginine-rich protein for mis-folding
Cluster-1684.0	K22097 3-O-acetylpapaveroxine carboxylesterase [EC:3.1.1.105] | (RefSeq) carboxylesterase 1-like (A)	hypothetical protein MIMGU_mgv1a009336mg [Erythranthe guttata]	CXE20_ARATH RecName: Full=Probable carboxylesterase 120; AltName: Full=AtCXE20; EC=3.1.1.1;	A0A022QWR1_ERYGU SubName: Full=Uncharacterized protein {ECO:0000313|EMBL:EYU32024.1};	Arylacetamide deacetylase	GO:0016787,hydrolase activity; GO:0009056,catabolic process	--
Cluster-1685.0	K16190 glucuronokinase [EC:2.7.1.43] | (RefSeq) transcription factor ABORTED MICROSPORES-like (A)	hypothetical protein CDL12_24927 [Handroanthus impetiginosus]	DYT1_ARATH RecName: Full=Transcription factor DYT1 {ECO:0000305}; AltName: Full=Basic helix-loop-helix protein 22; Short=AtbHLH22; Short=bHLH 22; AltName: Full=Protein DYSFUNCTIONAL TAPETUM 1 {ECO:0000303|PubMed:16831835}; AltName: Full=Transcription factor EN 49; AltName: Full=bHLH transcription factor bHLH022;	A0A2G9GB99_9LAMI SubName: Full=Uncharacterized protein {ECO:0000313|EMBL:PIN02557.1};	--	GO:0005634,nucleus; GO:0003700,DNA-binding transcription factor activity; GO:0046983,protein dimerization activity; GO:0043565,sequence-specific DNA binding; GO:0048658,anther wall tapetum development; GO:0006355,regulation of transcription, DNA-templated; GO:0006351,transcription, DNA-templated	Helix-loop-helix DNA-binding domain
Cluster-1686.0	--	TPR domain protein, partial [Musa acuminata AAA Group]	--	Q1HEA3_MUSAC SubName: Full=TPR domain protein {ECO:0000313|EMBL:ABF50110.1}; Flags: Fragment;	--	--	--
Cluster-1687.0	--	--	--	--	--	--	--
Cluster-1688.0	--	--	--	--	--	--	--
Cluster-1689.0	--	--	--	--	--	--	--
Cluster-169.0	--	--	--	--	--	--	--
Cluster-1690.0	--	--	--	--	Predicted E3 ubiquitin ligase	--	--
Cluster-1691.0	--	--	--	--	--	--	--
Cluster-1692.0	K12447 UDP-sugar pyrophosphorylase [EC:2.7.7.64] | (RefSeq) uncharacterized protein LOC104808371 (A)	PREDICTED: uncharacterized protein LOC107022231 [Solanum pennellii]	M820_ARATH RecName: Full=Uncharacterized mitochondrial protein AtMg00820; AltName: Full=ORF170;	A0A1S3YJY5_TOBAC SubName: Full=uncharacterized protein LOC107777081 {ECO:0000313|RefSeq:XP_016452549.1};	FOG: Transposon-encoded proteins with TYA, reverse transcriptase, integrase domains in various combinations	GO:0005739,mitochondrion	Reverse transcriptase (RNA-dependent DNA polymerase)
Cluster-1693.0	--	--	--	--	--	--	Putative beta-lactamase-inhibitor-like, PepSY-like
Cluster-1694.0	--	hypothetical protein M569_06010 [Genlisea aurea]	TGT4_ARATH RecName: Full=Trihelix transcription factor GT-4; AltName: Full=Trihelix DNA-binding protein GT-4;	S8CPS6_9LAMI SubName: Full=Uncharacterized protein {ECO:0000313|EMBL:EPS68755.1};	Transcription factor GT-2 and related proteins, contains trihelix DNA-binding/SANT domain	GO:0005634,nucleus; GO:0003677,DNA binding; GO:0003700,DNA-binding transcription factor activity; GO:0000981,DNA-binding transcription factor activity, RNA polymerase II-specific; GO:0006355,regulation of transcription, DNA-templated; GO:0006351,transcription, DNA-templated	--
Cluster-1694.1	--	--	--	--	--	--	--
Cluster-1695.0	K04705 signal transducing adaptor molecule | (RefSeq) class E vacuolar protein-sorting machinery protein hse1-like (A)	class e vacuolar protein-sorting machinery protein hse1 [Quercus suber]	--	--	Sorbin and SH3 domain-containing protein	--	SH3 domain
Cluster-1695.1	K04705 signal transducing adaptor molecule | (RefSeq) class E vacuolar protein-sorting machinery protein hse1-like (A)	--	SH3P3_ARATH RecName: Full=SH3 domain-containing protein 3 {ECO:0000312|EMBL:AEE83989.1};	D8M947_BLAHO SubName: Full=Uncharacterized protein {ECO:0000313|EMBL:CBK24586.2};	Sorbin and SH3 domain-containing protein	GO:0030136,clathrin-coated vesicle	--
Cluster-1695.2	--	--	--	--	--	--	--
Cluster-1696.0	K18789 xylogalacturonan beta-1,3-xylosyltransferase [EC:2.4.2.41] | (RefSeq) probable glycosyltransferase At5g11130 (A)	Acetylglucosaminyltransferase EXT1/exostosin 1 [Handroanthus impetiginosus]	GLYT1_ARATH RecName: Full=Probable glycosyltransferase At3g07620; EC=2.4.-.-;	A0A2G9HS55_9LAMI SubName: Full=Acetylglucosaminyltransferase EXT1/exostosin 1 {ECO:0000313|EMBL:PIN20356.1}; EC=2.4.2.41 {ECO:0000313|EMBL:PIN20356.1};	Acetylglucosaminyltransferase EXT1/exostosin 1	GO:0000139,Golgi membrane; GO:0016021,integral component of membrane; GO:0016757,transferase activity, transferring glycosyl groups; GO:0071555,cell wall organization; GO:0006486,protein glycosylation	Exostosin family
Cluster-1697.0	K13264 isoflavone 7-O-glucoside-6''-O-malonyltransferase [EC:2.3.1.115] | (RefSeq) AT133, GmAT133; malonyl-CoA:isoflavone 7-O-glucoside-6''-O-malonyltransferase (A)	coumaroyl-CoA:anthocyanidin 3-O-glucoside-6''-O-coumaroyltransferase 2 [Sesamum indicum]	3MAT_DAHPI RecName: Full=Malonyl-coenzyme A:anthocyanin 3-O-glucoside-6''-O-malonyltransferase {ECO:0000303|PubMed:12481098}; Short=Dv3MaT {ECO:0000303|PubMed:12481098}; Short=Malonyl CoA:anthocyanin 3-O-glucoside-6''-O-malonyltransferase {ECO:0000312|EMBL:AAO12206.1}; EC=2.3.1.171;	A0A151RSC2_CAJCA SubName: Full=Anthocyanin 5-aromatic acyltransferase {ECO:0000313|EMBL:KYP45440.1};	--	GO:0033809,anthocyanin 6''-O-malonyltransferase activity; GO:0102588,cyanidin 3-O-glucoside 6''-O-malonyltransferase activity; GO:0009698,phenylpropanoid metabolic process	--
Cluster-1698.0	--	--	--	--	SNAP-25 (synaptosome-associated protein) component of SNARE complex	--	Snare region anchored in the vesicle membrane C-terminus
Cluster-1699.0	K13963 serpin B | (RefSeq) LOC109758945; serpin-ZX (A)	serpin-ZX [Aegilops tauschii subsp. tauschii]	BSZ7_HORVU RecName: Full=Serpin-Z7; AltName: Full=BSZ7; AltName: Full=HorvuZ7;	W5ER88_WHEAT SubName: Full=Uncharacterized protein {ECO:0000313|EnsemblPlants:TRIAE_CS42_4DS_TGACv1_361281_AA1164920.1};	Serpin	GO:0005615,extracellular space; GO:0004867,serine-type endopeptidase inhibitor activity	Putative GTPase activating protein for Arf
Cluster-17.0	K10523 speckle-type POZ protein | (RefSeq) BTB/POZ and MATH domain-containing protein 2-like (A)	unnamed protein product [Triticum aestivum]	BPM6_ARATH RecName: Full=BTB/POZ and MATH domain-containing protein 6; AltName: Full=Protein BTB-POZ AND MATH DOMAIN 6; Short=AtBPM6;	A0A0D9X9Y2_9ORYZ SubName: Full=Uncharacterized protein {ECO:0000313|EnsemblPlants:LPERR08G17760.1};	Speckle-type POZ protein SPOP and related proteins with TRAF, MATH and BTB/POZ domains	GO:0005829,cytosol; GO:0005634,nucleus; GO:0071472,cellular response to salt stress; GO:0016567,protein ubiquitination; GO:0006970,response to osmotic stress	BTB/POZ domain
Cluster-170.0	--	--	--	--	--	--	--
Cluster-1700.0	K01213 galacturan 1,4-alpha-galacturonidase [EC:3.2.1.67] | (RefSeq) exopolygalacturonase (A)	Pectin lyase-like superfamily protein [Zea mays]	PGLR1_MAIZE RecName: Full=Exopolygalacturonase; Short=ExoPG; EC=3.2.1.67; AltName: Full=Galacturan 1,4-alpha-galacturonidase; AltName: Full=Pectinase; Flags: Precursor;	A0A1X7YI47_MAIZE SubName: Full=Uncharacterized protein {ECO:0000313|EnsemblPlants:Zm00001d000355_P004};	--	GO:0005618,cell wall; GO:0005576,extracellular region; GO:0047911,galacturan 1,4-alpha-galacturonidase activity; GO:0004650,polygalacturonase activity; GO:0005975,carbohydrate metabolic process; GO:0071555,cell wall organization	--
Cluster-1700.1	K01213 galacturan 1,4-alpha-galacturonidase [EC:3.2.1.67] | (RefSeq) pgl1; exopolygalacturonase precursor (A)	exopolygalacturonase-like [Zea mays]	PGLR1_MAIZE RecName: Full=Exopolygalacturonase; Short=ExoPG; EC=3.2.1.67; AltName: Full=Galacturan 1,4-alpha-galacturonidase; AltName: Full=Pectinase; Flags: Precursor;	A0A1D6LRK2_MAIZE SubName: Full=Exopolygalacturonase1 {ECO:0000313|EMBL:AQK82087.1};	--	GO:0005618,cell wall; GO:0005576,extracellular region; GO:0047911,galacturan 1,4-alpha-galacturonidase activity; GO:0004650,polygalacturonase activity; GO:0005975,carbohydrate metabolic process; GO:0071555,cell wall organization	--
Cluster-1701.0	--	--	--	--	--	--	--
Cluster-1702.0	--	hypothetical protein CDL12_12112 [Handroanthus impetiginosus]	--	A0A2G9HCK8_9LAMI SubName: Full=Uncharacterized protein {ECO:0000313|EMBL:PIN15236.1};	--	--	--
Cluster-1703.0	--	hypothetical protein CDL12_17346 [Handroanthus impetiginosus]	BH020_ARATH RecName: Full=Transcription factor NAI1; AltName: Full=Basic helix-loop-helix protein 20; Short=AtbHLH20; Short=bHLH 20; AltName: Full=Transcription factor EN 27; AltName: Full=bHLH transcription factor bHLH020;	A0A2G9GXQ8_9LAMI SubName: Full=Uncharacterized protein {ECO:0000313|EMBL:PIN10069.1};	--	GO:0005634,nucleus; GO:0003677,DNA binding; GO:0003700,DNA-binding transcription factor activity; GO:0046983,protein dimerization activity; GO:0007029,endoplasmic reticulum organization; GO:0006355,regulation of transcription, DNA-templated; GO:0006351,transcription, DNA-templated	--
Cluster-1704.0	--	--	--	--	--	--	--
Cluster-1705.0	--	--	--	--	Meprin A metalloprotease	--	Astacin (Peptidase family M12A)
Cluster-1705.1	--	--	--	A0A1Q9F599_SYMMI RecName: Full=Metalloendopeptidase {ECO:0000256|RuleBase:RU361183}; EC=3.4.24.- {ECO:0000256|RuleBase:RU361183};	Meprin A metalloprotease	GO:0005576,extracellular region; GO:0016021,integral component of membrane; GO:0004222,metalloendopeptidase activity; GO:0008270,zinc ion binding	Astacin (Peptidase family M12A)
Cluster-1705.2	--	--	--	A0A1Q9F599_SYMMI RecName: Full=Metalloendopeptidase {ECO:0000256|RuleBase:RU361183}; EC=3.4.24.- {ECO:0000256|RuleBase:RU361183};	Meprin A metalloprotease	GO:0005576,extracellular region; GO:0016021,integral component of membrane; GO:0004222,metalloendopeptidase activity; GO:0008270,zinc ion binding	Astacin (Peptidase family M12A)
Cluster-1706.0	K20617 cytochrome P450 family 71 subfamily A | (RefSeq) cytochrome P450 71A1 (A)	Cytochrome P450 CYP2 subfamily [Handroanthus impetiginosus]	C71DC_CATRO RecName: Full=Tabersonine 16-hydroxylase 1 {ECO:0000303|PubMed:24108213}; EC=1.14.13.73 {ECO:0000269|PubMed:12228585, ECO:0000269|PubMed:24108213}; AltName: Full=Cytochrome P450 71D12 {ECO:0000303|PubMed:24108213};	A0A2G9FYA3_9LAMI SubName: Full=Cytochrome P450 CYP2 subfamily {ECO:0000313|EMBL:PIM98033.1}; EC=1.14.13.102 {ECO:0000313|EMBL:PIM98033.1};	Cytochrome P450 CYP2 subfamily	GO:0005789,endoplasmic reticulum membrane; GO:0016021,integral component of membrane; GO:0020037,heme binding; GO:0005506,iron ion binding; GO:0050594,tabersonine 16-hydroxylase activity; GO:0009820,alkaloid metabolic process	--
Cluster-1706.1	K23807 cytochrome P450 family 71 subfamily D polypeptide 353 | (RefSeq) premnaspirodiene oxygenase-like (A)	Cytochrome P450 CYP2 subfamily [Handroanthus impetiginosus]	C71DZ_CATRO RecName: Full=Tabersonine 16-hydroxylase 2 {ECO:0000303|PubMed:24108213}; EC=1.14.13.73 {ECO:0000269|PubMed:24108213}; AltName: Full=Cytochrome P450 71D351 {ECO:0000303|PubMed:24108213};	A0A2G9HNG5_9LAMI SubName: Full=Cytochrome P450 CYP2 subfamily {ECO:0000313|EMBL:PIN18983.1}; EC=1.14.13.102 {ECO:0000313|EMBL:PIN18983.1};	Cytochrome P450 CYP2 subfamily	GO:0005789,endoplasmic reticulum membrane; GO:0016021,integral component of membrane; GO:0020037,heme binding; GO:0005506,iron ion binding; GO:0050594,tabersonine 16-hydroxylase activity; GO:0009820,alkaloid metabolic process	--
Cluster-1707.0	K00059 3-oxoacyl-[acyl-carrier protein] reductase [EC:1.1.1.100] | (RefSeq) 3-oxoacyl-[acyl-carrier-protein] reductase 4-like (A)	predicted protein [Micromonas pusilla CCMP1545]	FABG5_BRANA RecName: Full=3-oxoacyl-[acyl-carrier-protein] reductase 5, chloroplastic; EC=1.1.1.100; AltName: Full=3-ketoacyl-acyl carrier protein reductase 5; Flags: Precursor; Fragment;	M2Y2F0_GALSU SubName: Full=Short-chain dehydrogenase/reductase (SDR) family protein {ECO:0000313|EMBL:EME29989.1};	Reductases with broad range of substrate specificities	GO:0009507,chloroplast; GO:0102131,3-oxo-glutaryl-[acp] methyl ester reductase activity; GO:0102132,3-oxo-pimeloyl-[acp] methyl ester reductase activity; GO:0004316,3-oxoacyl-[acyl-carrier-protein] reductase (NADPH) activity; GO:0051287,NAD binding; GO:0006633,fatty acid biosynthetic process	short chain dehydrogenase
Cluster-1708.0	--	--	--	--	--	--	--
Cluster-1709.0	K23541 Ca2+/H+ antiporter, TMEM165/GDT1 family | (RefSeq) pentatricopeptide repeat-containing protein At5g04780, mitochondrial-like (A)	pentatricopeptide repeat-containing protein At5g39680 [Sesamum indicum]	PPR84_ARATH RecName: Full=Pentatricopeptide repeat-containing protein At1g56690, mitochondrial; Flags: Precursor;	A0A022RV29_ERYGU SubName: Full=Uncharacterized protein {ECO:0000313|EMBL:EYU43593.1};	FOG: PPR repeat	GO:0043231,intracellular membrane-bounded organelle; GO:0005739,mitochondrion; GO:0004519,endonuclease activity; GO:0003723,RNA binding; GO:0008270,zinc ion binding; GO:0009451,RNA modification	--
Cluster-171.0	--	--	--	--	--	--	--
Cluster-1710.0	--	--	--	--	--	--	--
Cluster-1711.0	--	--	--	--	--	--	--
Cluster-1712.0	--	--	--	--	--	--	Insect cuticle protein
Cluster-1713.0	--	--	--	--	--	--	--
Cluster-1714.0	--	--	--	--	--	--	--
Cluster-1715.0	--	--	--	--	--	--	--
Cluster-1716.0	--	--	--	A0A1D1XU83_9ARAE SubName: Full=Endocuticle structural glycoprotein SgAbd-2 {ECO:0000313|EMBL:JAT45947.1}; Flags: Fragment;	--	GO:0042302,structural constituent of cuticle	Insect cuticle protein
Cluster-1717.0	--	--	--	--	--	--	--
Cluster-1717.1	--	--	--	A0A1D1XU83_9ARAE SubName: Full=Endocuticle structural glycoprotein SgAbd-2 {ECO:0000313|EMBL:JAT45947.1}; Flags: Fragment;	--	GO:0042302,structural constituent of cuticle	Insect cuticle protein
Cluster-1718.0	--	--	--	--	--	--	--
Cluster-1719.0	K10683 BRCA1-associated RING domain protein 1 | (RefSeq) hypothetical protein (A)	pentatricopeptide repeat-containing protein At2g13600-like [Olea europaea var. sylvestris]	PP251_ARATH RecName: Full=Putative pentatricopeptide repeat-containing protein At3g23330;	A0A2C9WJW5_MANES SubName: Full=Uncharacterized protein {ECO:0000313|EMBL:OAY59503.1};	FOG: PPR repeat	GO:0043231,intracellular membrane-bounded organelle; GO:0004519,endonuclease activity; GO:0003723,RNA binding; GO:0008270,zinc ion binding; GO:0009451,RNA modification	PPR repeat family
Cluster-172.0	--	hypothetical protein H632_c2659p0, partial [Helicosporidium sp. ATCC 50920]	--	A0A1V9ZLI8_9STRA SubName: Full=Uncharacterized protein {ECO:0000313|EMBL:OQR98859.1};	--	--	Lytic polysaccharide mono-oxygenase, cellulose-degrading
Cluster-1720.0	--	--	--	--	--	--	--
Cluster-1721.0	--	--	--	--	Predicted acyltransferase	--	--
Cluster-1721.1	--	--	--	F0Y4I4_AURAN SubName: Full=Uncharacterized protein {ECO:0000313|EMBL:EGB10387.1};	Predicted acyltransferase	GO:0016021,integral component of membrane; GO:0016747,transferase activity, transferring acyl groups other than amino-acyl groups	Acyltransferase family
Cluster-1722.0	--	--	--	A0A067C6G2_SAPPC RecName: Full=Metalloendopeptidase {ECO:0000256|RuleBase:RU361183}; EC=3.4.24.- {ECO:0000256|RuleBase:RU361183};	Meprin A metalloprotease	GO:0004222,metalloendopeptidase activity; GO:0008270,zinc ion binding	Astacin (Peptidase family M12A)
Cluster-1722.1	--	--	--	--	Meprin A metalloprotease	--	Astacin (Peptidase family M12A)
Cluster-1723.0	--	--	--	--	--	--	--
Cluster-1723.1	--	--	--	--	--	--	--
Cluster-1724.0	K02976 small subunit ribosomal protein S26e | (RefSeq) 40S ribosomal protein S26-1-like (A)	PREDICTED: 40S ribosomal protein S26-1-like [Nelumbo nucifera]	RS263_ARATH RecName: Full=40S ribosomal protein S26-3;	A0A1D1XGW1_9ARAE RecName: Full=40S ribosomal protein S26 {ECO:0000256|RuleBase:RU363128}; Flags: Fragment;	40s ribosomal protein S26	GO:0022626,cytosolic ribosome; GO:0022627,cytosolic small ribosomal subunit; GO:0016020,membrane; GO:0003729,mRNA binding; GO:0003735,structural constituent of ribosome; GO:0006412,translation	--
Cluster-1725.0	K05681 ATP-binding cassette, subfamily G (WHITE), member 2 | (RefSeq) hypothetical protein (A)	hypothetical protein MNEG_1880 [Monoraphidium neglectum]	AB14G_ARATH RecName: Full=ABC transporter G family member 14; Short=ABC transporter ABCG.14; Short=AtABCG14; AltName: Full=White-brown complex homolog protein 14; Short=AtWBC14;	W7TMM9_9STRA SubName: Full=White {ECO:0000313|EMBL:EWM21944.1};	Transporter, ABC superfamily (Breast cancer resistance protein)	GO:0016021,integral component of membrane; GO:0005886,plasma membrane; GO:0005524,ATP binding; GO:0042626,ATPase activity, coupled to transmembrane movement of substances; GO:0010588,cotyledon vascular tissue pattern formation; GO:0010222,stem vascular tissue pattern formation	--
Cluster-1726.0	--	--	--	--	--	--	--
Cluster-1727.0	K09569 FK506-binding protein 2 [EC:5.2.1.8] | (RefSeq) hypothetical protein (A)	hypothetical protein VOLCADRAFT_83939 [Volvox carteri f. nagariensis]	FK152_ARATH RecName: Full=Peptidyl-prolyl cis-trans isomerase FKBP15-2; Short=PPIase FKBP15-2; EC=5.2.1.8; AltName: Full=15 kDa FK506-binding protein; Short=15 kDa FKBP; AltName: Full=FK506-binding protein 15-2; Short=AtFKBP15-2; AltName: Full=FK506-binding protein 2-2; AltName: Full=Immunophilin FKBP15-2; AltName: Full=Rotamase; Flags: Precursor;	D8UEM2_VOLCA RecName: Full=Peptidylprolyl isomerase {ECO:0000256|PROSITE-ProRule:PRU00277}; EC=5.2.1.8 {ECO:0000256|PROSITE-ProRule:PRU00277};	FKBP-type peptidyl-prolyl cis-trans isomerase	GO:0005829,cytosol; GO:0005783,endoplasmic reticulum; GO:0005788,endoplasmic reticulum lumen; GO:0005794,Golgi apparatus; GO:0005773,vacuole; GO:0005528,FK506 binding; GO:0003755,peptidyl-prolyl cis-trans isomerase activity; GO:0061077,chaperone-mediated protein folding	FKBP-type peptidyl-prolyl cis-trans isomerase
Cluster-1728.0	K12668 oligosaccharyltransferase complex subunit epsilon | (RefSeq) DAD1; predicted protein (A)	putative defender against cell death [Klebsormidium nitens]	DAD1_PICMA RecName: Full=Dolichyl-diphosphooligosaccharide--protein glycosyltransferase subunit DAD1; Short=Oligosaccharyl transferase subunit DAD1; EC=2.4.99.18; AltName: Full=Defender against cell death 1; Short=DAD-1;	A0A067CE80_SAPPC RecName: Full=Dolichyl-diphosphooligosaccharide--protein glycosyltransferase subunit OST2 {ECO:0000256|RuleBase:RU361136}; Short=Oligosaccharyl transferase subunit OST2 {ECO:0000256|RuleBase:RU361136}; EC=2.4.99.18 {ECO:0000256|RuleBase:RU361136};	Defender against cell death protein/oligosaccharyltransferase, epsilon subunit	GO:0016021,integral component of membrane; GO:0008250,oligosaccharyltransferase complex; GO:0004579,dolichyl-diphosphooligosaccharide-protein glycotransferase activity; GO:0006486,protein glycosylation	--
Cluster-1729.0	K15095 (+)-neomenthol dehydrogenase [EC:1.1.1.208] | (RefSeq) (+)-neomenthol dehydrogenase-like (A)	hypothetical protein VIGAN_04086600 [Vigna angularis var. angularis]	MNR1_CAPAN RecName: Full=(+)-neomenthol dehydrogenase; EC=1.1.1.208; AltName: Full=Menthone:neomenthol reductase 1; Short=CaMNR1;	A0A0S3RSZ2_PHAAN SubName: Full=Uncharacterized protein {ECO:0000313|EMBL:BAT83676.1};	Dehydrogenases with different specificities (related to short-chain alcohol dehydrogenases)	GO:0047501,(+)-neomenthol dehydrogenase activity; GO:0006952,defense response	--
Cluster-173.0	--	--	--	--	--	--	--
Cluster-1730.0	--	--	--	--	--	--	--
Cluster-1731.0	K00616 transaldolase [EC:2.2.1.2] | (RefSeq) transaldolase (A)	transaldolase [Quercus suber]	--	M2Y2Z5_GALSU RecName: Full=Transaldolase {ECO:0000256|RuleBase:RU000501}; EC=2.2.1.2 {ECO:0000256|RuleBase:RU000501};	Transaldolase	GO:0005737,cytoplasm; GO:0004801,sedoheptulose-7-phosphate:D-glyceraldehyde-3-phosphate glyceronetransferase activity; GO:0005975,carbohydrate metabolic process; GO:0006098,pentose-phosphate shunt	--
Cluster-1732.0	--	--	--	--	--	--	--
Cluster-1733.0	--	--	--	--	--	--	--
Cluster-1733.1	--	--	--	A0A1D1XPR8_9ARAE SubName: Full=CD59 glycoprotein {ECO:0000313|EMBL:JAT44382.1}; Flags: Fragment;	--	GO:0016021,integral component of membrane	--
Cluster-1734.0	K01823 isopentenyl-diphosphate Delta-isomerase [EC:5.3.3.2] | (RefSeq) isopentenyl-diphosphate Delta-isomerase I (A)	PREDICTED: isopentenyl-diphosphate Delta-isomerase I [Tarenaya hassleriana]	IDI1_CLABR RecName: Full=Isopentenyl-diphosphate Delta-isomerase I; EC=5.3.3.2; AltName: Full=Isopentenyl pyrophosphate isomerase I; Short=IPP isomerase I;	A0A1D1YUH9_9ARAE SubName: Full=Isopentenyl-diphosphate Delta-isomerase I {ECO:0000313|EMBL:JAT58317.1}; Flags: Fragment;	Isopentenyl pyrophosphate:dimethylallyl pyrophosphate isomerase	GO:0016787,hydrolase activity; GO:0004452,isopentenyl-diphosphate delta-isomerase activity; GO:0015995,chlorophyll biosynthetic process; GO:0050992,dimethylallyl diphosphate biosynthetic process; GO:0008299,isoprenoid biosynthetic process; GO:0015979,photosynthesis	NUDIX domain
Cluster-1734.1	--	--	--	--	--	--	--
Cluster-1735.0	--	unknown [Picea sitchensis]	C93B1_GLYEC RecName: Full=Licodione synthase; EC=1.14.13.87; AltName: Full=(2S)-flavanone 2-hydroxylase; AltName: Full=CYP GE-5; AltName: Full=Cytochrome P450 93B1; AltName: Full=Flavone synthase II;	B8LKD2_PICSI SubName: Full=Uncharacterized protein {ECO:0000313|EMBL:ABR16112.1};	Cytochrome P450 CYP2 subfamily	GO:0016021,integral component of membrane; GO:0020037,heme binding; GO:0005506,iron ion binding; GO:0033771,licodione synthase activity	--
Cluster-1736.0	--	--	--	--	--	--	--
Cluster-1737.0	--	--	--	--	--	--	--
Cluster-1738.0	--	--	--	--	--	--	--
Cluster-1739.0	--	--	--	--	--	--	--
Cluster-174.0	--	--	--	--	--	--	--
Cluster-1740.0	--	--	--	--	--	--	--
Cluster-1742.0	K00128 aldehyde dehydrogenase (NAD+) [EC:1.2.1.3] | (RefSeq) aldehyde dehydrogenase (A)	aldehyde dehydrogenase [Sesamum indicum]	AL3H1_ARATH RecName: Full=Aldehyde dehydrogenase family 3 member H1; Short=AtALDH4; Short=Ath-ALDH4; EC=1.2.1.3;	A0A1D1Z6L1_9ARAE RecName: Full=Aldehyde dehydrogenase {ECO:0000256|PIRNR:PIRNR036492};	Aldehyde dehydrogenase	GO:0005783,endoplasmic reticulum; GO:0005794,Golgi apparatus; GO:0016020,membrane; GO:0009506,plasmodesma; GO:0009536,plastid; GO:0005773,vacuole; GO:0004028,3-chloroallyl aldehyde dehydrogenase activity; GO:0004029,aldehyde dehydrogenase (NAD) activity; GO:0004030,aldehyde dehydrogenase [NAD(P)+] activity; GO:0006081,cellular aldehyde metabolic process; GO:0009737,response to abscisic acid; GO:0…	--
Cluster-1743.0	--	--	--	--	--	--	--
Cluster-1744.0	K02262 cytochrome c oxidase subunit 3 | (RefSeq) cytochrome c oxidase subunit 3 (A)	cytochrome oxidase subunit 3 (mitochondrion) [Cymbomonas tetramitiformis]	COX3_MARPO RecName: Full=Cytochrome c oxidase subunit 3; EC=1.9.3.1; AltName: Full=Cytochrome c oxidase polypeptide III;	A0A1S5R1W7_9CHLO RecName: Full=Cytochrome c oxidase subunit 3 {ECO:0000256|RuleBase:RU003375};	Cytochrome oxidase subunit III and related proteins	GO:0016021,integral component of membrane; GO:0005743,mitochondrial inner membrane; GO:0004129,cytochrome-c oxidase activity; GO:0019646,aerobic electron transport chain	--
Cluster-1745.0	--	--	--	--	--	--	--
Cluster-1746.0	K06689 ubiquitin-conjugating enzyme E2 D [EC:2.3.2.23] | (RefSeq) ubiquitin-conjugating enzyme E2-17 kDa (A)	PREDICTED: ubiquitin-conjugating enzyme E2-17 kDa-like [Tetranychus urticae]	UBC5A_ORYSJ RecName: Full=Ubiquitin-conjugating enzyme E2 5A; EC=2.3.2.23; AltName: Full=E2 ubiquitin-conjugating enzyme 5A; AltName: Full=Ubiquitin carrier protein 5a; Short=OsUBC5a; AltName: Full=Ubiquitin-protein ligase 5A;	A0A103D5A8_CYNCS SubName: Full=Ubiquitin-conjugating enzyme, active site-containing protein {ECO:0000313|EMBL:KVD98068.1};	Ubiquitin-protein ligase	GO:0005524,ATP binding; GO:0004842,ubiquitin-protein transferase activity; GO:0016567,protein ubiquitination	Ubiquitin-conjugating enzyme
Cluster-1746.1	K06689 ubiquitin-conjugating enzyme E2 D [EC:2.3.2.23] | (RefSeq) ubiquitin-conjugating enzyme E2-17 kDa (A)	PREDICTED: ubiquitin-conjugating enzyme E2-17 kDa-like [Tetranychus urticae]	UBC11_ARATH RecName: Full=Ubiquitin-conjugating enzyme E2 11; EC=2.3.2.23; AltName: Full=E2 ubiquitin-conjugating enzyme 11; AltName: Full=Ubiquitin carrier protein 11; AltName: Full=Ubiquitin-conjugating enzyme E2-17 kDa 11; AltName: Full=Ubiquitin-protein ligase 11;	A0A103D5A8_CYNCS SubName: Full=Ubiquitin-conjugating enzyme, active site-containing protein {ECO:0000313|EMBL:KVD98068.1};	Ubiquitin-protein ligase	GO:0005524,ATP binding; GO:0004842,ubiquitin-protein transferase activity; GO:0006511,ubiquitin-dependent protein catabolic process	--
Cluster-1748.0	K00432 glutathione peroxidase [EC:1.11.1.9] | (RefSeq) probable glutathione peroxidase 2 (A)	PREDICTED: probable glutathione peroxidase 2 [Populus euphratica]	GPX1_ARATH RecName: Full=Phospholipid hydroperoxide glutathione peroxidase 1, chloroplastic; Short=PHGPx; EC=1.11.1.12; Flags: Precursor;	A0A2C9V0M2_MANES RecName: Full=Glutathione peroxidase {ECO:0000256|RuleBase:RU000499};	Glutathione peroxidase	GO:0009507,chloroplast; GO:0009941,chloroplast envelope; GO:0009570,chloroplast stroma; GO:0009535,chloroplast thylakoid membrane; GO:0004602,glutathione peroxidase activity; GO:0047066,phospholipid-hydroperoxide glutathione peroxidase activity; GO:0006979,response to oxidative stress	--
Cluster-1749.0	--	--	--	--	--	--	--
Cluster-175.0	--	--	--	--	--	--	--
Cluster-175.1	--	--	--	--	--	--	--
Cluster-1750.0	--	--	--	A0A1D1XXN4_9ARAE SubName: Full=Chitooligosaccharide deacetylase {ECO:0000313|EMBL:JAT47173.1};	--	GO:0016810,hydrolase activity, acting on carbon-nitrogen (but not peptide) bonds; GO:0005975,carbohydrate metabolic process	Low-density lipoprotein receptor domain class A
Cluster-1751.0	K03880 NADH-ubiquinone oxidoreductase chain 3 [EC:1.6.5.3] | (RefSeq) nad3; NADH dehydrogenase subunit 3 (A)	NADH dehydrogenase subunit 3 [Chlorokybus atmophyticus]	NU3M_PROWI RecName: Full=NADH-ubiquinone oxidoreductase chain 3; EC=1.6.5.3; AltName: Full=NADH dehydrogenase subunit 3;	A0A1J0F7I3_9FLOR RecName: Full=NADH-ubiquinone oxidoreductase chain 3 {ECO:0000256|RuleBase:RU003640}; EC=1.6.5.3 {ECO:0000256|RuleBase:RU003640};	NADH dehydrogenase subunit 3 and related proteins	GO:0016021,integral component of membrane; GO:0031966,mitochondrial membrane; GO:0070469,respiratory chain; GO:0008137,NADH dehydrogenase (ubiquinone) activity	--
Cluster-1752.0	--	--	--	--	--	--	--
Cluster-1753.0	--	--	--	--	--	--	--
Cluster-1754.0	--	--	--	--	--	--	--
Cluster-1755.0	K00507 stearoyl-CoA desaturase (Delta-9 desaturase) [EC:1.14.19.1] | (RefSeq) acyl-CoA desaturase-like (A)	--	--	A0A2D4BP07_PYTIN SubName: Full=Acyl-CoA desaturase 1 {ECO:0000313|EMBL:GAX95912.1};	Fatty acid desaturase	--	--
Cluster-1756.0	--	--	--	--	--	--	mRNA cap methylation, RNMT-activating mini protein
Cluster-1757.0	K00616 transaldolase [EC:2.2.1.2] | (RefSeq) transaldolase-like (A)	transaldolase [Quercus suber]	--	A0A0P1AH91_9STRA RecName: Full=Transaldolase {ECO:0000256|RuleBase:RU000501}; EC=2.2.1.2 {ECO:0000256|RuleBase:RU000501};	Transaldolase	GO:0005737,cytoplasm; GO:0004801,sedoheptulose-7-phosphate:D-glyceraldehyde-3-phosphate glyceronetransferase activity; GO:0005975,carbohydrate metabolic process; GO:0006098,pentose-phosphate shunt	Transaldolase/Fructose-6-phosphate aldolase
Cluster-1758.0	--	--	--	--	--	--	--
Cluster-176.0	K03283 heat shock 70kDa protein 1/2/6/8 | (RefSeq) heat shock cognate 70 kDa protein-like (A)	heat shock protein 70-1 [Nicotiana tabacum]	HSP70_ACHKL RecName: Full=Heat shock 70 kDa protein;	A0A1D1Z3X0_9ARAE SubName: Full=Heat shock protein cognate 4 {ECO:0000313|EMBL:JAT61522.1}; Flags: Fragment;	Molecular chaperones HSP70/HSC70, HSP70 superfamily	GO:0005524,ATP binding	NAD-specific glutamate dehydrogenase
Cluster-1760.0	--	aspyridones efflux protein apdf [Quercus suber]	--	L1JTA3_GUITH SubName: Full=Uncharacterized protein {ECO:0000313|EMBL:EKX51425.1, ECO:0000313|EnsemblProtists:EKX51425};	Monocarboxylate transporter	GO:0016021,integral component of membrane; GO:0055085,transmembrane transport	Major Facilitator Superfamily
Cluster-1761.0	--	--	--	--	--	--	--
Cluster-1762.0	--	hypothetical protein CDL12_02563 [Handroanthus impetiginosus]	--	A0A2G9I4L7_9LAMI SubName: Full=Uncharacterized protein {ECO:0000313|EMBL:PIN24707.1};	--	--	--
Cluster-1763.0	--	--	--	--	FOG: Leucine rich repeat	--	Leucine rich repeat
Cluster-1764.0	--	--	--	--	--	--	Prokineticin
Cluster-1765.0	--	--	--	--	--	--	--
Cluster-1766.0	--	--	--	--	Glutamate/aspartate and neutral amino acid transporters	--	--
Cluster-1767.0	--	--	--	--	--	--	--
Cluster-1768.0	K00693 glycogen synthase [EC:2.4.1.11] | (RefSeq) glycogen [starch] synthase-like (A)	glycogen [starch]	--	A0A1D1ZHG2_9ARAE RecName: Full=Glycogen [starch] synthase {ECO:0000256|RuleBase:RU363104}; EC=2.4.1.11 {ECO:0000256|RuleBase:RU363104};	Glycogen synthase	GO:0004373,glycogen (starch) synthase activity; GO:0005978,glycogen biosynthetic process	Glycogen synthase
Cluster-1768.1	K00693 glycogen synthase [EC:2.4.1.11] | (RefSeq) glycogen [starch] synthase-like (A)	glycogen [starch]	--	A0A1D1ZHG2_9ARAE RecName: Full=Glycogen [starch] synthase {ECO:0000256|RuleBase:RU363104}; EC=2.4.1.11 {ECO:0000256|RuleBase:RU363104};	Glycogen synthase	GO:0004373,glycogen (starch) synthase activity; GO:0005978,glycogen biosynthetic process	Glycogen synthase
Cluster-1769.0	--	--	--	--	--	--	--
Cluster-177.0	--	--	--	--	--	--	--
Cluster-1770.0	--	--	--	--	--	--	--
Cluster-1772.0	K22418 11beta/17beta-hydroxysteroid dehydrogenase [EC:1.1.1.146 1.1.1.-] | (RefSeq) 11-beta-hydroxysteroid dehydrogenase-like 3 (A)	NAD(P)-binding protein [Coccomyxa subellipsoidea C-169]	HSD3_ARATH RecName: Full=11-beta-hydroxysteroid dehydrogenase-like 3; EC=1.1.1.-; AltName: Full=17-beta-hydroxysteroid dehydrogenase-like 3; EC=1.1.1.-; AltName: Full=Hydroxysteroid dehydrogenase 3; Short=AtHSD3;	W7TDL2_9STRA SubName: Full=Serine threonine-protein kinase dclk3 {ECO:0000313|EMBL:EWM25060.1};	Corticosteroid 11-beta-dehydrogenase and related short chain-type dehydrogenases	GO:0016021,integral component of membrane; GO:0016491,oxidoreductase activity; GO:0006694,steroid biosynthetic process	short chain dehydrogenase
Cluster-1773.0	K04706 E3 SUMO-protein ligase PIAS1 | (RefSeq) LOW QUALITY PROTEIN: E4 SUMO-protein ligase PIAL2-like (A)	uncharacterized protein LOC110012043 [Sesamum indicum]	RNHX1_ARATH RecName: Full=Putative ribonuclease H protein At1g65750; EC=3.1.26.4;	A0A2I4HQR4_9ROSI SubName: Full=uncharacterized protein LOC109020482 {ECO:0000313|RefSeq:XP_018858491.1};	FOG: Reverse transcriptase	GO:0046872,metal ion binding; GO:0003676,nucleic acid binding; GO:0004523,RNA-DNA hybrid ribonuclease activity	--
Cluster-1773.1	--	--	--	--	--	--	--
Cluster-1774.0	--	--	--	--	--	--	--
Cluster-1775.0	K18164 NADH dehydrogenase [ubiquinone] 1 alpha subcomplex assembly factor 7 | (RefSeq) protein arginine methyltransferase NDUFAF7 homolog, mitochondrial (A)	PREDICTED: protein arginine methyltransferase NDUFAF7 homolog, mitochondrial [Beta vulgaris subsp. vulgaris]	--	A0A067D012_SAPPC RecName: Full=Protein arginine methyltransferase NDUFAF7 {ECO:0000256|RuleBase:RU364114}; EC=2.1.1.320 {ECO:0000256|RuleBase:RU364114};	Uncharacterized conserved protein	GO:0005739,mitochondrion; GO:0008168,methyltransferase activity	Putative S-adenosyl-L-methionine-dependent methyltransferase
Cluster-1776.0	--	--	--	A0A1D1XPE4_9ARAE SubName: Full=Pro-resilin {ECO:0000313|EMBL:JAT44258.1}; Flags: Fragment;	--	GO:0042302,structural constituent of cuticle	Insect cuticle protein
Cluster-1777.0	K16911 ATP-dependent RNA helicase DDX21 [EC:3.6.4.13] | (RefSeq) DEAD-box ATP-dependent RNA helicase 7 (A)	DEAD-box ATP-dependent RNA helicase 7 [Sesamum indicum]	RH7_ARATH RecName: Full=DEAD-box ATP-dependent RNA helicase 7; EC=3.6.4.13;	A0A022QAR1_ERYGU SubName: Full=Uncharacterized protein {ECO:0000313|EMBL:EYU25021.1};	ATP-dependent RNA helicase	GO:0005737,cytoplasm; GO:0005730,nucleolus; GO:0005634,nucleus; GO:0005524,ATP binding; GO:0004004,ATP-dependent RNA helicase activity; GO:0017151,DEAD/H-box RNA helicase binding; GO:0003723,RNA binding; GO:0016070,RNA metabolic process; GO:0010501,RNA secondary structure unwinding	DEAD/DEAH box helicase
Cluster-1778.0	--	--	--	--	--	--	--
Cluster-1779.0	K05577 NAD(P)H-quinone oxidoreductase subunit 5 [EC:1.6.5.3] | (RefSeq) ndhF, ElguCp104; NADH dehydrogenase subunit 5 (A)	NADH dehydrogenase, partial (chloroplast) [Berberis fremontii]	NU5C_NANDO RecName: Full=NAD(P)H-quinone oxidoreductase subunit 5, chloroplastic; EC=1.6.5.-; AltName: Full=NAD(P)H dehydrogenase subunit 5; AltName: Full=NADH-plastoquinone oxidoreductase subunit 5;	A0A1S5QRZ3_9MAGN RecName: Full=NAD(P)H-quinone oxidoreductase subunit 5, chloroplastic {ECO:0000256|RuleBase:RU364062}; EC=1.6.5.- {ECO:0000256|RuleBase:RU364062}; AltName: Full=NADH-plastoquinone oxidoreductase subunit 5 {ECO:0000256|RuleBase:RU364062}; Flags: Fragment;	NADH dehydrogenase subunits 2, 5, and related proteins	GO:0009535,chloroplast thylakoid membrane; GO:0016021,integral component of membrane; GO:0008137,NADH dehydrogenase (ubiquinone) activity; GO:0048038,quinone binding; GO:0042773,ATP synthesis coupled electron transport	--
Cluster-178.0	--	--	--	--	--	--	--
Cluster-178.1	--	--	--	--	--	--	--
Cluster-1780.0	--	--	--	--	--	--	--
Cluster-1780.1	--	hypothetical protein MIMGU_mgv1a022361mg [Erythranthe guttata]	PP113_ARATH RecName: Full=Pentatricopeptide repeat-containing protein At1g71210, mitochondrial; Flags: Precursor;	A0A022QH25_ERYGU SubName: Full=Uncharacterized protein {ECO:0000313|EMBL:EYU25840.1};	FOG: PPR repeat	GO:0043231,intracellular membrane-bounded organelle; GO:0005739,mitochondrion; GO:0004519,endonuclease activity; GO:0003723,RNA binding; GO:0009451,RNA modification	--
Cluster-1780.2	--	pentatricopeptide repeat-containing protein At1g71210 [Sesamum indicum]	PP113_ARATH RecName: Full=Pentatricopeptide repeat-containing protein At1g71210, mitochondrial; Flags: Precursor;	A0A2G9G628_9LAMI SubName: Full=Uncharacterized protein {ECO:0000313|EMBL:PIN00761.1};	FOG: PPR repeat	GO:0043231,intracellular membrane-bounded organelle; GO:0005739,mitochondrion; GO:0004519,endonuclease activity; GO:0003723,RNA binding; GO:0009451,RNA modification	--
Cluster-1781.0	--	--	--	--	Chitinase	--	--
Cluster-1782.0	--	--	--	--	--	--	--
Cluster-1783.0	--	--	--	--	--	--	--
Cluster-1784.0	--	Microtubule-associated serine/threonine kinase [Handroanthus impetiginosus]	IRE_ARATH RecName: Full=Probable serine/threonine protein kinase IRE {ECO:0000305}; EC=2.7.11.1 {ECO:0000305}; AltName: Full=Protein INCOMPLETE ROOT HAIR ELONGATION {ECO:0000303|PubMed:12000677}; Short=AtIRE {ECO:0000303|PubMed:17237187};	A0A2G9H8S4_9LAMI SubName: Full=Microtubule-associated serine/threonine kinase {ECO:0000313|EMBL:PIN13909.1}; EC=2.7.11.1 {ECO:0000313|EMBL:PIN13909.1};	Microtubule-associated serine/threonine kinase and related proteins	GO:0005622,intracellular; GO:0005524,ATP binding; GO:0016301,kinase activity; GO:0046872,metal ion binding; GO:0004674,protein serine/threonine kinase activity; GO:0035556,intracellular signal transduction; GO:0018105,peptidyl-serine phosphorylation; GO:0040008,regulation of growth; GO:0009826,unidimensional cell growth	--
Cluster-1785.0	--	--	--	--	--	--	--
Cluster-1786.0	--	--	--	--	--	--	Insect cuticle protein
Cluster-1787.0	--	--	--	A0A1D1YSG7_9ARAE SubName: Full=Endocuticle structural glycoprotein SgAbd-3 {ECO:0000313|EMBL:JAT57560.1}; Flags: Fragment;	--	GO:0042302,structural constituent of cuticle	Insect cuticle protein
Cluster-1788.0	K02900 large subunit ribosomal protein L27Ae | (RefSeq) 60S ribosomal protein L27Ae (A)	hypothetical protein CHLNCDRAFT_133134 [Chlorella variabilis]	R27A2_ARATH RecName: Full=60S ribosomal protein L27a-2;	A0A2D4BW69_PYTIN SubName: Full=60S ribosomal protein L27a {ECO:0000313|EMBL:GAX98544.1};	60s ribosomal protein L15/L27	GO:0022625,cytosolic large ribosomal subunit; GO:0022626,cytosolic ribosome; GO:0005730,nucleolus; GO:0009506,plasmodesma; GO:0003723,RNA binding; GO:0003735,structural constituent of ribosome; GO:0002181,cytoplasmic translation; GO:0009908,flower development; GO:0010229,inflorescence development; GO:0009791,post-embryonic development	Ribosomal proteins 50S-L15, 50S-L18e, 60S-L27A
Cluster-1789.0	K03234 elongation factor 2 | (RefSeq) elongation factor 2 (A)	predicted protein [Hordeum vulgare subsp. vulgare]	EF2_PARKE RecName: Full=Elongation factor 2; Short=EF-2;	A0A1D1Z8P1_9ARAE SubName: Full=Elongation factor 2 {ECO:0000313|EMBL:JAT63260.1};	Elongation factor 2	GO:0005737,cytoplasm; GO:0005525,GTP binding; GO:0003924,GTPase activity; GO:0003746,translation elongation factor activity	--
Cluster-179.0	K05658 ATP-binding cassette, subfamily B (MDR/TAP), member 1 [EC:3.6.3.44] | (RefSeq) ABC transporter B family member 21-like (A)	--	--	A0A024GT31_9STRA SubName: Full=Uncharacterized protein {ECO:0000313|EMBL:CCI49747.1};	Multidrug/pheromone exporter, ABC superfamily	GO:0016021,integral component of membrane; GO:0005524,ATP binding; GO:0042626,ATPase activity, coupled to transmembrane movement of substances	ABC transporter transmembrane region
Cluster-1790.0	--	--	--	--	Apolipoprotein D/Lipocalin	--	--
Cluster-1791.0	--	--	--	--	--	--	--
Cluster-1792.0	--	--	--	--	cAMP-regulated guanine nucleotide exchange factor	--	RasGEF N-terminal motif
Cluster-1793.0	--	--	--	--	--	--	--
Cluster-1794.0	--	--	--	--	--	--	--
Cluster-1794.1	--	--	--	--	--	--	--
Cluster-1794.2	--	--	--	--	--	--	Mucin-like
Cluster-1795.0	--	--	--	--	--	--	--
Cluster-1796.0	--	--	--	--	--	--	--
Cluster-1797.0	K19893 glucan endo-1,3-beta-glucosidase 5/6 [EC:3.2.1.39] | (RefSeq) glucan endo-1,3-beta-glucosidase 8-like (A)	Glucan endo-1,3-beta-D-glucosidase [Handroanthus impetiginosus]	E138_ARATH RecName: Full=Glucan endo-1,3-beta-glucosidase 8; EC=3.2.1.39; AltName: Full=(1->3)-beta-glucan endohydrolase 8; Short=(1->3)-beta-glucanase 8; AltName: Full=Beta-1,3-endoglucanase 8; Short=Beta-1,3-glucanase 8; Flags: Precursor;	A0A2G9HU37_9LAMI SubName: Full=Glucan endo-1,3-beta-D-glucosidase {ECO:0000313|EMBL:PIN21036.1}; EC=3.2.1.39 {ECO:0000313|EMBL:PIN21036.1};	--	GO:0031225,anchored component of membrane; GO:0046658,anchored component of plasma membrane; GO:0048046,apoplast; GO:0005618,cell wall; GO:0005886,plasma membrane; GO:0009506,plasmodesma; GO:0042973,glucan endo-1,3-beta-D-glucosidase activity; GO:0004553,hydrolase activity, hydrolyzing O-glycosyl compounds; GO:0030247,polysaccharide binding; GO:0005975,carbohydrate metabolic process; GO:0006952,d…	Glycosyl hydrolases family 17
Cluster-1798.0	K04392 Ras-related C3 botulinum toxin substrate 1 | (RefSeq) cell division control protein 42 (A)	putative Rac GTPase [Medicago sativa subsp. x varia]	RAC1_ARATH RecName: Full=Rac-like GTP-binding protein ARAC1; AltName: Full=GTPase protein ROP3; Flags: Precursor;	Q3ZVR8_MEDSV SubName: Full=Putative Rac GTPase {ECO:0000313|EMBL:CAI84893.1};	Ras-related small GTPase, Rho type	GO:0005737,cytoplasm; GO:0005634,nucleus; GO:0009524,phragmoplast; GO:0005886,plasma membrane; GO:0005819,spindle; GO:0005525,GTP binding; GO:0003924,GTPase activity; GO:0009738,abscisic acid-activated signaling pathway; GO:0009734,auxin-activated signaling pathway; GO:0007264,small GTPase mediated signal transduction	--
Cluster-1799.0	K00279 cytokinin dehydrogenase [EC:1.5.99.12] | (RefSeq) cytokinin dehydrogenase 1 (A)	cytokinin dehydrogenase 1 [Sesamum indicum]	CKX9_ORYSJ RecName: Full=Cytokinin dehydrogenase 9; EC=1.5.99.12; AltName: Full=Cytokinin oxidase 9; Short=OsCKX9; Flags: Precursor;	A0A2G9HU29_9LAMI SubName: Full=Proteins containing the FAD binding domain {ECO:0000313|EMBL:PIN21028.1}; EC=1.5.99.12 {ECO:0000313|EMBL:PIN21028.1};	Proteins containing the FAD binding domain	GO:0005615,extracellular space; GO:0019139,cytokinin dehydrogenase activity; GO:0050660,flavin adenine dinucleotide binding; GO:0016614,oxidoreductase activity, acting on CH-OH group of donors; GO:0009690,cytokinin metabolic process	--
Cluster-18.0	--	--	--	--	--	--	--
Cluster-180.0	--	--	--	--	--	--	--
Cluster-1800.0	--	--	--	--	--	--	--
Cluster-1802.0	K01188 beta-glucosidase [EC:3.2.1.21] | (RefSeq) beta-glucosidase 4 (A)	beta-glucosidase 24-like [Sesamum indicum]	BGL42_ARATH RecName: Full=Beta-glucosidase 42 {ECO:0000303|PubMed:15604686}; Short=AtBGLU42 {ECO:0000303|PubMed:15604686}; EC=3.2.1.21 {ECO:0000250|UniProtKB:Q8L7J2};	C5XFD2_SORBI RecName: Full=Beta-glucosidase {ECO:0000256|RuleBase:RU361175}; EC=3.2.1.21 {ECO:0000256|RuleBase:RU361175};	Beta-glucosidase, lactase phlorizinhydrolase, and related proteins	GO:0005829,cytosol; GO:0008422,beta-glucosidase activity; GO:0102483,scopolin beta-glucosidase activity; GO:0071369,cellular response to ethylene stimulus; GO:0071281,cellular response to iron ion; GO:0071732,cellular response to nitric oxide; GO:0030245,cellulose catabolic process; GO:1901657,glycosyl compound metabolic process; GO:0009866,induced systemic resistance, ethylene mediated signaling…	--
Cluster-1802.1	K01188 beta-glucosidase [EC:3.2.1.21] | (RefSeq) beta-glucosidase 12-like (A)	Beta-glucosidase [Handroanthus impetiginosus]	BGLT_TRIRP RecName: Full=Cyanogenic beta-glucosidase; EC=3.2.1.21; AltName: Full=Linamarase; Flags: Precursor; Fragment;	A0A2G9HKV4_9LAMI SubName: Full=Raucaffricine beta-glucosidase {ECO:0000313|EMBL:PIN18151.1}; EC=3.2.1.125 {ECO:0000313|EMBL:PIN18151.1};	Beta-glucosidase, lactase phlorizinhydrolase, and related proteins	GO:0008422,beta-glucosidase activity; GO:0102483,scopolin beta-glucosidase activity; GO:0005975,carbohydrate metabolic process	Glycosyl hydrolase family 1
Cluster-1802.2	K01188 beta-glucosidase [EC:3.2.1.21] | (RefSeq) beta-glucosidase 42 (A)	beta-glucosidase 12-like [Sesamum indicum]	BGL25_ORYSJ RecName: Full=Beta-glucosidase 25; Short=Os6bglu25; EC=3.2.1.21; Flags: Precursor;	A0A2G9G1A9_9LAMI SubName: Full=Beta-glucosidase, lactase phlorizinhydrolase {ECO:0000313|EMBL:PIM99092.1}; EC=3.2.1.21 {ECO:0000313|EMBL:PIM99092.1};	Beta-glucosidase, lactase phlorizinhydrolase, and related proteins	GO:0008422,beta-glucosidase activity; GO:0102483,scopolin beta-glucosidase activity; GO:0005975,carbohydrate metabolic process; GO:1901657,glycosyl compound metabolic process	Glycosyl hydrolase family 1
Cluster-1803.0	K02984 small subunit ribosomal protein S3Ae | (RefSeq) 40S ribosomal protein S3a (A)	PREDICTED: 40S ribosomal protein S3a [Solanum lycopersicum]	RS3A_TOBAC RecName: Full=40S ribosomal protein S3a {ECO:0000255|HAMAP-Rule:MF_03122}; AltName: Full=Protein cyc07;	A0A1D1Y0N2_9ARAE SubName: Full=40S ribosomal protein S3a {ECO:0000313|EMBL:JAT48215.1}; Flags: Fragment;	40S ribosomal protein S3A	GO:0005840,ribosome; GO:0003735,structural constituent of ribosome; GO:0006412,translation	Ribosomal S3Ae family
Cluster-1804.0	--	--	--	--	--	--	Domain of unknown function (DUF4728)
Cluster-1805.0	--	--	--	--	Beta-tubulin folding cofactor A	--	--
Cluster-1806.0	--	--	--	--	Uncharacterized conserved protein	--	Mitochondrial 28S ribosomal protein S32
Cluster-1807.0	--	--	--	--	--	--	--
Cluster-1807.1	--	hypothetical protein AXG93_4421s1320 [Marchantia polymorpha subsp. ruderalis]	--	A0A196S8X6_BLAHN SubName: Full=Coiled-coil domain-containing protein {ECO:0000313|EMBL:OAO12542.1};	Uncharacterized conserved protein	GO:0016021,integral component of membrane	--
Cluster-1807.2	--	PREDICTED: uncharacterized protein At5g49945-like [Malus domestica]	Y5994_ARATH RecName: Full=Uncharacterized protein At5g49945; Flags: Precursor;	M5XW92_PRUPE SubName: Full=Uncharacterized protein {ECO:0000313|EMBL:EMJ23450.1};	Uncharacterized conserved protein	GO:0005783,endoplasmic reticulum; GO:0016021,integral component of membrane; GO:0005509,calcium ion binding	Protein of unknown function (DUF1682)
Cluster-1808.0	--	--	--	--	--	--	--
Cluster-1809.0	--	--	--	--	--	--	--
Cluster-181.0	--	--	--	--	--	--	--
Cluster-1810.0	--	--	--	--	--	--	--
Cluster-1810.1	--	--	--	--	--	--	Insect cuticle protein
Cluster-1811.0	--	--	--	--	--	--	--
Cluster-1812.0	--	--	--	--	--	--	--
Cluster-1813.0	--	--	--	--	Nidogen and related basement membrane protein proteins	--	Thyroglobulin type-1 repeat
Cluster-1814.0	--	--	--	--	Hydroxypyruvate isomerase	--	Xylose isomerase-like TIM barrel
Cluster-1815.0	--	--	--	--	--	--	--
Cluster-1815.1	K13356 alcohol-forming fatty acyl-CoA reductase [EC:1.2.1.84] | (RefSeq) fatty acyl-CoA reductase 2-like (A)	predicted protein [Hordeum vulgare subsp. vulgare]	--	F2CWQ3_HORVV RecName: Full=Fatty acyl-CoA reductase {ECO:0000256|RuleBase:RU363097}; EC=1.2.1.84 {ECO:0000256|RuleBase:RU363097};	Acyl-CoA reductase	GO:0016021,integral component of membrane; GO:0102965,alcohol-forming fatty acyl-CoA reductase activity; GO:0080019,fatty-acyl-CoA reductase (alcohol-forming) activity; GO:0006629,lipid metabolic process	Male sterility protein
Cluster-1816.0	--	--	--	--	--	--	--
Cluster-1816.1	--	hypothetical protein CHLNCDRAFT_144776 [Chlorella variabilis]	--	A0A1Z5KRT5_FISSO SubName: Full=Uncharacterized protein {ECO:0000313|EMBL:GAX28815.1};	--	GO:0016810,hydrolase activity, acting on carbon-nitrogen (but not peptide) bonds; GO:0005975,carbohydrate metabolic process	--
Cluster-1816.2	--	hypothetical protein CHLNCDRAFT_55609 [Chlorella variabilis]	--	A0A1D1XXN4_9ARAE SubName: Full=Chitooligosaccharide deacetylase {ECO:0000313|EMBL:JAT47173.1};	--	GO:0016810,hydrolase activity, acting on carbon-nitrogen (but not peptide) bonds; GO:0005975,carbohydrate metabolic process	Chitin binding Peritrophin-A domain
Cluster-1817.0	--	--	--	--	--	--	--
Cluster-1818.0	--	--	--	A0A1D1XYJ9_9ARAE SubName: Full=Endocuticle structural glycoprotein SgAbd-1 {ECO:0000313|EMBL:JAT47411.1};	--	GO:0042302,structural constituent of cuticle	Insect cuticle protein
Cluster-1819.0	--	--	--	--	--	--	--
Cluster-182.0	--	--	--	--	--	--	--
Cluster-1820.0	--	--	--	--	--	--	--
Cluster-1821.0	--	--	--	--	Uncharacterized conserved protein	--	Frag1/DRAM/Sfk1 family
Cluster-1822.0	--	--	--	--	--	--	Insect cuticle protein
Cluster-1823.0	--	--	--	--	--	--	Apolipoprotein C-II
Cluster-1824.0	--	--	--	--	--	--	--
Cluster-1825.0	--	--	--	--	STAT protein	--	SH2 domain
Cluster-1827.0	K08245 phytepsin [EC:3.4.23.40] | (RefSeq) phytepsin-like (A)	putative vacuaolar aspartic proteinase [Physcomitrella patens]	APA2_ARATH RecName: Full=Aspartic proteinase A2; EC=3.4.23.-; AltName: Full=Aspartic protease 57; Short=AtASP57; Flags: Precursor;	A0A1D1YGM5_9ARAE SubName: Full=Lysosomal aspartic protease {ECO:0000313|EMBL:JAT53783.1};	Aspartyl protease	GO:0005773,vacuole; GO:0004190,aspartic-type endopeptidase activity; GO:0006629,lipid metabolic process; GO:0030163,protein catabolic process; GO:0006508,proteolysis	Eukaryotic aspartyl protease
Cluster-1828.0	K02969 small subunit ribosomal protein S20e | (RefSeq) ribosomal protein S1 (A)	predicted protein [Hordeum vulgare subsp. vulgare]	RS201_ARATH RecName: Full=40S ribosomal protein S20-1;	A0A1D1YZT5_9ARAE SubName: Full=40S ribosomal protein S20 {ECO:0000313|EMBL:JAT60116.1};	40S ribosomal protein S20	GO:0005618,cell wall; GO:0005829,cytosol; GO:0022627,cytosolic small ribosomal subunit; GO:0003729,mRNA binding; GO:0003735,structural constituent of ribosome; GO:0002181,cytoplasmic translation	Ribosomal protein S10p/S20e
Cluster-1829.0	K12412 pheromone receptor transcription factor | (RefSeq) transcription factor of morphogenesis MCM1-like (A)	transcription factor of morphogenesis mcm1 [Quercus suber]	--	A0A1D1Z768_9ARAE SubName: Full=Serum response factor A {ECO:0000313|EMBL:JAT62763.1};	Regulator of arginine metabolism and related MADS box-containing transcription factors	GO:0005634,nucleus; GO:0046983,protein dimerization activity; GO:0000987,proximal promoter sequence-specific DNA binding; GO:0000982,transcription factor activity, RNA polymerase II proximal promoter sequence-specific DNA binding; GO:0045944,positive regulation of transcription by RNA polymerase II; GO:0006351,transcription, DNA-templated	SRF-type transcription factor (DNA-binding and dimerisation domain)
Cluster-1829.1	--	--	--	--	--	--	--
Cluster-183.0	--	--	--	--	--	--	--
Cluster-183.1	--	--	--	--	--	--	--
Cluster-183.2	--	--	--	--	--	--	--
Cluster-1830.0	K01051 pectinesterase [EC:3.1.1.11] | (RefSeq) pectinesterase (A)	pectinesterase [Prunus avium]	--	--	--	--	--
Cluster-1831.0	--	--	--	--	--	--	N-acetylmuramoyl-L-alanine amidase
Cluster-1832.0	--	--	--	--	--	--	--
Cluster-1832.1	--	PREDICTED: RING finger protein 10-like [Pyrus x bretschneideri]	--	I1P0Q8_ORYGL SubName: Full=Uncharacterized protein {ECO:0000313|EnsemblPlants:ORGLA02G0156400.1};	Predicted E3 ubiquitin ligase	GO:0046872,metal ion binding	--
Cluster-1833.0	--	--	--	--	--	--	--
Cluster-1834.0	--	--	--	--	--	--	--
Cluster-1835.0	K02918 large subunit ribosomal protein L35e | (RefSeq) hypothetical protein (A)	hypothetical protein COCSUDRAFT_28397 [Coccomyxa subellipsoidea C-169]	RL353_ARATH RecName: Full=60S ribosomal protein L35-3;	A0A061RP20_9CHLO SubName: Full=Large subunit ribosomal protein L35e {ECO:0000313|EMBL:JAC72301.1};	60S ribosomal protein L35	GO:0022625,cytosolic large ribosomal subunit; GO:0003729,mRNA binding; GO:0003735,structural constituent of ribosome; GO:0000463,maturation of LSU-rRNA from tricistronic rRNA transcript (SSU-rRNA, 5.8S rRNA, LSU-rRNA); GO:0006412,translation	Ribosomal L29 protein
Cluster-1836.0	--	--	--	--	--	--	--
Cluster-1836.1	--	CASP-like protein 5C1 [Olea europaea var. sylvestris]	CSPLU_ORYSI RecName: Full=CASP-like protein 5C1; Short=OsCASPL5C1;	A0A068TMD2_COFCA RecName: Full=CASP-like protein {ECO:0000256|RuleBase:RU361233};	--	GO:0016021,integral component of membrane; GO:0005886,plasma membrane	--
Cluster-1836.2	--	--	--	--	--	--	--
Cluster-1837.0	--	--	--	--	Mitochondrial F1F0-ATP synthase, subunit e	--	--
Cluster-1838.0	--	--	--	--	--	--	--
Cluster-1839.0	K01227 mannosyl-glycoprotein endo-beta-N-acetylglucosaminidase [EC:3.2.1.96] | (RefSeq) cytosolic endo-beta-N-acetylglucosaminidase 1 isoform X1 (A)	DNA topoisomerase [Handroanthus impetiginosus]	--	A0A2G9G9Y5_9LAMI SubName: Full=DNA topoisomerase {ECO:0000313|EMBL:PIN02097.1}; EC=5.99.1.2 {ECO:0000313|EMBL:PIN02097.1};	--	GO:0003917,DNA topoisomerase type I activity	GRF zinc finger
Cluster-184.0	--	--	--	--	--	--	--
Cluster-1840.0	K01184 polygalacturonase [EC:3.2.1.15] | (RefSeq) polygalacturonase (A)	polygalacturonase [Medicago truncatula]	ADPG2_ARATH RecName: Full=Polygalacturonase ADPG2; Short=AtADPG2; Short=PG ADPG2; EC=3.2.1.15; AltName: Full=Pectinase ADPG2; AltName: Full=Protein ARABIDOPSIS DEHISCENCE ZONE POLYGALACTURONASE 2; Flags: Precursor;	T0Q8N1_9STRA SubName: Full=Polygalacturonase {ECO:0000313|EMBL:EQC34264.1};	--	GO:0005618,cell wall; GO:0005576,extracellular region; GO:0004650,polygalacturonase activity; GO:0009901,anther dehiscence; GO:0005975,carbohydrate metabolic process; GO:0009830,cell wall modification involved in abscission; GO:0010227,floral organ abscission; GO:0010047,fruit dehiscence	Glycosyl hydrolases family 28
Cluster-1841.0	K17286 erythrocyte band 7 integral membrane protein | (RefSeq) erythrocyte band 7 integral membrane protein-like (A)	unknown [Picea sitchensis]	--	M2Y123_GALSU SubName: Full=Band 7 family protein isoform 1 {ECO:0000313|EMBL:EME29514.1};	Prohibitins and stomatins of the PID superfamily	GO:0016021,integral component of membrane	SPFH domain / Band 7 family
Cluster-1841.1	K17286 erythrocyte band 7 integral membrane protein | (RefSeq) erythrocyte band 7 integral membrane protein-like (A)	putative band 7 family protein [Quercus suber]	--	M2Y123_GALSU SubName: Full=Band 7 family protein isoform 1 {ECO:0000313|EMBL:EME29514.1};	Prohibitins and stomatins of the PID superfamily	GO:0016021,integral component of membrane	SPFH domain / Band 7 family
Cluster-1842.0	--	--	--	--	--	--	--
Cluster-1843.0	K03687 molecular chaperone GrpE | (RefSeq) grpE protein homolog 2, mitochondrial isoform X1 (A)	hypothetical protein POPTR_0015s07680g [Populus trichocarpa]	MGE2_ARATH RecName: Full=GrpE protein homolog 2, mitochondrial {ECO:0000303|PubMed:22128139}; Flags: Precursor;	B9IEG4_POPTR RecName: Full=GrpE protein homolog {ECO:0000256|RuleBase:RU000640};	Molecular chaperone of the GrpE family	GO:0005759,mitochondrial matrix; GO:0005739,mitochondrion; GO:0001405,PAM complex, Tim23 associated import motor; GO:0000774,adenyl-nucleotide exchange factor activity; GO:0005524,ATP binding; GO:0051087,chaperone binding; GO:0005507,copper ion binding; GO:0042803,protein homodimerization activity; GO:0051082,unfolded protein binding; GO:0010286,heat acclimation; GO:0006457,protein folding; GO:00…	GrpE
Cluster-1844.0	--	--	--	--	--	--	--
Cluster-1845.0	K00121 S-(hydroxymethyl)glutathione dehydrogenase / alcohol dehydrogenase [EC:1.1.1.284 1.1.1.1] | (RefSeq) hypothetical protein (A)	ADH_zinc_N domain-containing protein/ADH_N domain-containing protein [Cephalotus follicularis]	ADHX_ORYSI RecName: Full=Alcohol dehydrogenase class-3; EC=1.1.1.1 {ECO:0000250|UniProtKB:Q96533}; AltName: Full=Alcohol dehydrogenase class-III; AltName: Full=Glutathione-dependent formaldehyde dehydrogenase; Short=FALDH; Short=FDH; Short=GSH-FDH; EC=1.1.1.-; AltName: Full=S-(hydroxymethyl)glutathione dehydrogenase; EC=1.1.1.284 {ECO:0000250|UniProtKB:Q96533};	A0A1Q3B5C9_CEPFO RecName: Full=S-(hydroxymethyl)glutathione dehydrogenase {ECO:0000256|RuleBase:RU362016}; EC=1.1.1.284 {ECO:0000256|RuleBase:RU362016};	Alcohol dehydrogenase, class III	GO:0005737,cytoplasm; GO:0004022,alcohol dehydrogenase (NAD) activity; GO:0051903,S-(hydroxymethyl)glutathione dehydrogenase activity; GO:0008270,zinc ion binding; GO:0006069,ethanol oxidation	--
Cluster-1845.1	K00121 S-(hydroxymethyl)glutathione dehydrogenase / alcohol dehydrogenase [EC:1.1.1.284 1.1.1.1] | (RefSeq) alcohol dehydrogenase class-3 (A)	alcohol dehydrogenase class-3 [Cucurbita moschata]	ADHX_ARATH RecName: Full=Alcohol dehydrogenase class-3; EC=1.1.1.1 {ECO:0000269|PubMed:12913179, ECO:0000269|PubMed:8944774}; AltName: Full=Alcohol dehydrogenase class-III; AltName: Full=Glutathione-dependent formaldehyde dehydrogenase; Short=FALDH; Short=FDH; Short=GSH-FDH; EC=1.1.1.-; AltName: Full=S-(hydroxymethyl)glutathione dehydrogenase; EC=1.1.1.284 {ECO:0000269|PubMed:12913179, ECO:000026…	W4GAJ4_9STRA RecName: Full=S-(hydroxymethyl)glutathione dehydrogenase {ECO:0000256|RuleBase:RU362016}; EC=1.1.1.284 {ECO:0000256|RuleBase:RU362016};	Alcohol dehydrogenase, class III	GO:0005737,cytoplasm; GO:0004022,alcohol dehydrogenase (NAD) activity; GO:0051903,S-(hydroxymethyl)glutathione dehydrogenase activity; GO:0008270,zinc ion binding; GO:0006069,ethanol oxidation	Alcohol dehydrogenase GroES-like domain
Cluster-1846.0	K02957 small subunit ribosomal protein S15Ae | (RefSeq) 40S ribosomal protein S15a-like (A)	Ribosomal_S8 domain-containing protein [Cephalotus follicularis]	R15A1_ARATH RecName: Full=40S ribosomal protein S15a-1;	A0A1D1XZ44_9ARAE SubName: Full=40S ribosomal protein S15a {ECO:0000313|EMBL:JAT47641.1};	40S ribosomal protein S15/S22	GO:0005618,cell wall; GO:0005829,cytosol; GO:0022626,cytosolic ribosome; GO:0022627,cytosolic small ribosomal subunit; GO:0016020,membrane; GO:0005886,plasma membrane; GO:0009506,plasmodesma; GO:0042788,polysomal ribosome; GO:0005774,vacuolar membrane; GO:0003735,structural constituent of ribosome; GO:0006412,translation	Ribosomal protein S8
Cluster-1847.0	--	--	--	--	--	--	--
Cluster-1848.0	K05929 phosphoethanolamine N-methyltransferase [EC:2.1.1.103] | (RefSeq) phosphoethanolamine N-methyltransferase 3 (A)	phosphoethanolamine N-methyltransferase, partial [Halostachys caspica]	PEAM2_ARATH RecName: Full=Phosphomethylethanolamine N-methyltransferase; Short=AtPMEAMT; EC=2.1.1.-; AltName: Full=Phosphoethanolamine N-methyltransferase 2;	A0A0F6MYN1_9CARY SubName: Full=Phosphoethanolamine N-methyltransferase {ECO:0000313|EMBL:AHX22003.1}; Flags: Fragment;	SAM-dependent methyltransferases	GO:0005737,cytoplasm; GO:0000234,phosphoethanolamine N-methyltransferase activity; GO:0052667,phosphomethylethanolamine N-methyltransferase activity; GO:0006656,phosphatidylcholine biosynthetic process	Methyltransferase domain
Cluster-1849.0	--	--	--	--	--	--	--
Cluster-185.0	--	--	--	--	--	--	--
Cluster-1850.0	K12447 UDP-sugar pyrophosphorylase [EC:2.7.7.64] | (RefSeq) uncharacterized protein LOC104808371 (A)	uncharacterized protein LOC110011584 [Sesamum indicum]	POLR1_ARATH RecName: Full=Retrovirus-related Pol polyprotein from transposon RE1; AltName: Full=Retro element 1 {ECO:0000303|PubMed:10689195}; Short=AtRE1 {ECO:0000303|PubMed:10689195}; Includes: RecName: Full=Protease RE1; EC=3.4.23.-; Includes: RecName: Full=Reverse transcriptase RE1; EC=2.7.7.49; Includes: RecName: Full=Endonuclease RE1;	A0A2I4E386_9ROSI SubName: Full=uncharacterized protein LOC108985865 {ECO:0000313|RefSeq:XP_018813864.1};	FOG: Transposon-encoded proteins with TYA, reverse transcriptase, integrase domains in various combinations	GO:0004190,aspartic-type endopeptidase activity; GO:0004519,endonuclease activity; GO:0046872,metal ion binding; GO:0003676,nucleic acid binding; GO:0003964,RNA-directed DNA polymerase activity; GO:0015074,DNA integration; GO:0006310,DNA recombination	Reverse transcriptase (RNA-dependent DNA polymerase)
Cluster-1851.0	--	--	--	--	--	--	--
Cluster-1852.0	K11827 AP-2 complex subunit sigma-1 | (RefSeq) AP-2 complex subunit sigma (A)	ap-2 complex subunit sigma [Quercus suber]	AP2S_ARATH RecName: Full=AP-2 complex subunit sigma; AltName: Full=Adaptor AP-2 17 kDa protein; AltName: Full=Adaptor-related protein complex 2 subunit sigma; AltName: Full=Clathrin assembly protein 2 small chain; AltName: Full=Clathrin coat assembly protein AP17; AltName: Full=Clathrin coat-associated protein AP17; AltName: Full=Sigma2-adaptin;	C1E7M6_MICCC RecName: Full=AP complex subunit sigma {ECO:0000256|PIRNR:PIRNR015588};	Clathrin adaptor complex, small subunit	GO:0005905,clathrin-coated pit; GO:0005886,plasma membrane; GO:0008565,protein transporter activity; GO:0006897,endocytosis	--
Cluster-1853.0	K12823 ATP-dependent RNA helicase DDX5/DBP2 [EC:3.6.4.13] | (RefSeq) ATP-dependent RNA helicase DBP2-like (A)	atp-dependent rna helicase dbp2 [Quercus suber]	RH20_ORYSJ RecName: Full=DEAD-box ATP-dependent RNA helicase 20; EC=3.6.4.13;	A0A1D1XEY3_9ARAE SubName: Full=ATP-dependent RNA helicase p62 {ECO:0000313|EMBL:JAT40957.1};	ATP-dependent RNA helicase	GO:0005737,cytoplasm; GO:0005730,nucleolus; GO:0005524,ATP binding; GO:0004004,ATP-dependent RNA helicase activity; GO:0003723,RNA binding; GO:0000184,nuclear-transcribed mRNA catabolic process, nonsense-mediated decay; GO:0010501,RNA secondary structure unwinding; GO:0006364,rRNA processing	--
Cluster-1854.0	K10706 senataxin [EC:3.6.4.-] | (RefSeq) uncharacterized LOC100855072 (A)	uncharacterized protein LOC105172113 [Sesamum indicum]	--	A0A022RSZ5_ERYGU SubName: Full=Uncharacterized protein {ECO:0000313|EMBL:EYU43184.1};	--	GO:0005524,ATP binding	--
Cluster-1855.0	--	--	--	--	--	--	Prokineticin
Cluster-1856.0	--	--	--	--	Meprin A metalloprotease	--	CUB domain
Cluster-1856.1	--	predicted protein [Hordeum vulgare subsp. vulgare]	--	A0A1Q9DGY0_SYMMI SubName: Full=Thermitase {ECO:0000313|EMBL:OLP94441.1};	Trypsin	GO:0016021,integral component of membrane; GO:0004252,serine-type endopeptidase activity	Trypsin
Cluster-1856.2	--	predicted protein [Hordeum vulgare subsp. vulgare]	--	A0A225VJS1_9STRA SubName: Full=Serine protease trypsin-like protein {ECO:0000313|EMBL:OWZ05585.1};	Trypsin	GO:0004252,serine-type endopeptidase activity	Trypsin
Cluster-1857.0	K03541 photosystem II 10kDa protein | (RefSeq) photosystem II 10 kDa polypeptide, chloroplastic (A)	photosystem II 10 kDa polypeptide, partial [Sonneratia alba]	PSBR_TOBAC RecName: Full=Photosystem II 10 kDa polypeptide, chloroplastic; Short=PII10; Flags: Precursor;	A9XNP2_9MYRT SubName: Full=Photosystem II 10 kDa polypeptide {ECO:0000313|EMBL:ABQ41961.1}; Flags: Fragment;	--	GO:0009535,chloroplast thylakoid membrane; GO:0009654,photosystem II oxygen evolving complex; GO:0015979,photosynthesis	--
Cluster-1858.0	--	--	--	D8LM88_ECTSI SubName: Full=Uncharacterized protein {ECO:0000313|EMBL:CBN77498.1};	Predicted acyltransferase	GO:0016021,integral component of membrane; GO:0016747,transferase activity, transferring acyl groups other than amino-acyl groups	Acyltransferase family
Cluster-1858.1	--	--	--	F0Y4I4_AURAN SubName: Full=Uncharacterized protein {ECO:0000313|EMBL:EGB10387.1};	Predicted acyltransferase	GO:0016021,integral component of membrane; GO:0016747,transferase activity, transferring acyl groups other than amino-acyl groups	Acyltransferase family
Cluster-1859.0	--	--	--	--	--	--	--
Cluster-186.0	--	--	--	--	Peroxisomal phytanoyl-CoA hydroxylase	--	--
Cluster-1860.0	K00423 L-ascorbate oxidase [EC:1.10.3.3] | (RefSeq) L-ascorbate oxidase-like (A)	PREDICTED: L-ascorbate oxidase-like, partial [Oryza brachyantha]	ASO_CUCSA RecName: Full=L-ascorbate oxidase; Short=ASO; Short=Ascorbase; EC=1.10.3.3; Flags: Precursor;	A0A0A0KK62_CUCSA SubName: Full=Uncharacterized protein {ECO:0000313|EMBL:KGN48772.1};	Multicopper oxidases	GO:0005576,extracellular region; GO:0005507,copper ion binding; GO:0008447,L-ascorbate oxidase activity	Multicopper oxidase
Cluster-1861.0	--	--	--	--	--	--	--
Cluster-1862.0	K03165 DNA topoisomerase III [EC:5.6.2.1] | (RefSeq) DNA topoisomerase 3-alpha-like (A)	uncharacterized protein LOC110792022 [Spinacia oleracea]	--	A0A1S3ZXU8_TOBAC SubName: Full=uncharacterized protein LOC107791689 {ECO:0000313|RefSeq:XP_016469275.1};	FOG: Reverse transcriptase	--	--
Cluster-1863.0	--	--	--	--	--	--	--
Cluster-1864.0	--	hypothetical protein CDL12_02752 [Handroanthus impetiginosus]	GDL71_ARATH RecName: Full=GDSL esterase/lipase At5g03610; EC=3.1.1.-; AltName: Full=Extracellular lipase At5g03610; Flags: Precursor;	A0A2G9I432_9LAMI SubName: Full=Uncharacterized protein {ECO:0000313|EMBL:PIN24509.1};	--	GO:0005576,extracellular region; GO:0016788,hydrolase activity, acting on ester bonds; GO:0016042,lipid catabolic process	GDSL-like Lipase/Acylhydrolase
Cluster-1865.0	--	--	--	--	--	--	--
Cluster-1866.0	--	--	--	--	--	--	--
Cluster-1867.0	--	--	--	--	--	--	--
Cluster-1868.0	--	--	--	--	--	--	--
Cluster-1869.0	K14497 protein phosphatase 2C [EC:3.1.3.16] | (RefSeq) probable protein phosphatase 2C 75 (A)	hypothetical protein F511_03833 [Dorcoceras hygrometricum]	--	A0A061GEI8_THECC SubName: Full=Uncharacterized protein {ECO:0000313|EMBL:EOY25454.1};	FOG: Reverse transcriptase	GO:0003676,nucleic acid binding; GO:0004523,RNA-DNA hybrid ribonuclease activity	--
Cluster-187.0	--	hypothetical protein AXG93_3884s1220 [Marchantia polymorpha subsp. ruderalis]	--	A0A1X6NK81_PORUM SubName: Full=Uncharacterized protein {ECO:0000313|EMBL:OSX69031.1};	--	--	haloacid dehalogenase-like hydrolase
Cluster-187.1	--	--	--	--	--	--	haloacid dehalogenase-like hydrolase
Cluster-1870.0	K02903 large subunit ribosomal protein L28e | (RefSeq) 60S ribosomal protein L28-2 (A)	PREDICTED: 60S ribosomal protein L28-2 [Phoenix dactylifera]	RL281_ARATH RecName: Full=60S ribosomal protein L28-1;	A0A1D1YW98_9ARAE SubName: Full=60S ribosomal protein L28 {ECO:0000313|EMBL:JAT58938.1};	60S ribosomal protein L28	GO:0005618,cell wall; GO:0009507,chloroplast; GO:0022625,cytosolic large ribosomal subunit; GO:0022626,cytosolic ribosome; GO:0005886,plasma membrane; GO:0009506,plasmodesma; GO:0003735,structural constituent of ribosome; GO:0009735,response to cytokinin; GO:0006412,translation	Ribosomal L28e protein family
Cluster-1871.0	K00600 glycine hydroxymethyltransferase [EC:2.1.2.1] | (RefSeq) SHMT2; serine hydroxymethyltransferase 2 (A)	Serine hydroxymethyltransferase 4 [Apostasia shenzhenica]	GLYP3_ARATH RecName: Full=Serine hydroxymethyltransferase 3, chloroplastic; Short=AtSHMT3; EC=2.1.2.1; AltName: Full=Glycine hydroxymethyltransferase 3; AltName: Full=Serine methylase 3; Flags: Precursor;	A0A2I0A264_9ASPA SubName: Full=Serine hydroxymethyltransferase 4 {ECO:0000313|EMBL:PKA49642.1}; EC=2.1.2.1 {ECO:0000313|EMBL:PKA49642.1};	Glycine/serine hydroxymethyltransferase	GO:0009507,chloroplast; GO:0009570,chloroplast stroma; GO:0009536,plastid; GO:0004372,glycine hydroxymethyltransferase activity; GO:0030170,pyridoxal phosphate binding; GO:0019264,glycine biosynthetic process from serine; GO:0035999,tetrahydrofolate interconversion	--
Cluster-1872.0	--	--	--	--	Uncharacterized conserved protein	--	--
Cluster-1873.0	--	--	--	--	--	--	--
Cluster-1874.0	--	--	--	--	--	--	--
Cluster-1875.0	K00318 proline dehydrogenase [EC:1.5.-.-] | (RefSeq) proline dehydrogenase 2, mitochondrial-like (A)	proline dehydrogenase 2, mitochondrial-like [Helianthus annuus]	PROD2_ARATH RecName: Full=Proline dehydrogenase 2, mitochondrial; EC=1.5.5.2; AltName: Full=Osmotic stress-induced proline dehydrogenase; AltName: Full=Proline oxidase; Flags: Precursor;	A0A251SK67_HELAN RecName: Full=Proline dehydrogenase {ECO:0000256|RuleBase:RU364054}; EC=1.5.5.2 {ECO:0000256|RuleBase:RU364054};	Proline oxidase	GO:0005739,mitochondrion; GO:0071949,FAD binding; GO:0004657,proline dehydrogenase activity; GO:0006562,proline catabolic process; GO:0010133,proline catabolic process to glutamate; GO:0006970,response to osmotic stress; GO:0009414,response to water deprivation	--
Cluster-1876.0	--	PREDICTED: uncharacterized protein LOC104104311 [Nicotiana tomentosiformis]	--	A0A2G9HNV3_9LAMI SubName: Full=Uncharacterized protein {ECO:0000313|EMBL:PIN19199.1};	--	--	--
Cluster-1877.0	--	--	--	--	Adaptor protein Enigma and related PDZ-LIM proteins	--	PDZ domain
Cluster-1878.0	K03036 26S proteasome regulatory subunit N6 | (RefSeq) 26S proteasome non-ATPase regulatory subunit 11 homolog (A)	26S proteasome regulatory complex, subunit RPN6/PSMD11 [Handroanthus impetiginosus]	PSD11_ARATH RecName: Full=26S proteasome non-ATPase regulatory subunit 11 homolog; AltName: Full=19S proteosome subunit 9; Short=AtS9; AltName: Full=26S proteasome regulatory subunit RPN6; Short=AtRPN6; AltName: Full=26S proteasome regulatory subunit S9 homolog;	A0A2G9HR93_9LAMI SubName: Full=26S proteasome regulatory complex, subunit RPN6/PSMD11 {ECO:0000313|EMBL:PIN20041.1};	26S proteasome regulatory complex, subunit RPN6/PSMD11	GO:0005829,cytosol; GO:0005634,nucleus; GO:0009506,plasmodesma; GO:0000502,proteasome complex; GO:0008541,proteasome regulatory particle, lid subcomplex; GO:0005198,structural molecule activity; GO:0043248,proteasome assembly; GO:0030163,protein catabolic process; GO:0046686,response to cadmium ion	--
Cluster-1879.0	K06678 condensin complex subunit 3 | (RefSeq) condensin complex subunit 3 (A)	Chromosome condensation complex Condensin, subunit G [Handroanthus impetiginosus]	--	A0A2G9H352_9LAMI SubName: Full=Chromosome condensation complex Condensin, subunit G {ECO:0000313|EMBL:PIN11942.1};	Chromosome condensation complex Condensin, subunit G	--	--
Cluster-188.0	--	--	--	--	--	--	--
Cluster-1880.0	K14560 U3 small nucleolar ribonucleoprotein protein IMP3 | (RefSeq) hypothetical protein (A)	Alpha-L RNA-binding motif/Ribosomal protein S4 family protein [Klebsormidium nitens]	RS92_ARATH RecName: Full=40S ribosomal protein S9-2;	A0A1Y1IKI8_KLENI SubName: Full=Alpha-L RNA-binding motif/Ribosomal protein S4 family protein {ECO:0000313|EMBL:GAQ90652.1};	U3 small nucleolar ribonucleoprotein (snoRNP) component	GO:0005829,cytosol; GO:0022627,cytosolic small ribosomal subunit; GO:0016020,membrane; GO:0009506,plasmodesma; GO:0019843,rRNA binding; GO:0003735,structural constituent of ribosome; GO:0045903,positive regulation of translational fidelity; GO:0006412,translation	S4 domain
Cluster-1881.0	K12198 charged multivesicular body protein 5 | (RefSeq) charged multivesicular body protein 5-like (A)	hypothetical protein AQUCO_00900705v1 [Aquilegia coerulea]	VP602_ARATH RecName: Full=Vacuolar protein sorting-associated protein 60.2 {ECO:0000305};	A0A1D1XUM3_9ARAE SubName: Full=Charged multivesicular body protein 5 {ECO:0000313|EMBL:JAT46078.1};	Protein involved in vacuolar protein sorting	GO:0032585,multivesicular body membrane; GO:0015031,protein transport; GO:0007034,vacuolar transport	--
Cluster-1882.0	--	--	--	--	--	--	--
Cluster-1883.0	--	--	--	--	--	--	--
Cluster-1884.0	--	--	--	--	--	--	--
Cluster-1885.0	--	--	--	--	--	--	--
Cluster-1886.0	K13303 serum/glucocorticoid-regulated kinase 2 [EC:2.7.11.1] | (RefSeq) serine/threonine-protein kinase gad8-like (A)	predicted protein [Hordeum vulgare subsp. vulgare]	KPK2_ARATH RecName: Full=Serine/threonine-protein kinase AtPK2/AtPK19; EC=2.7.11.1; AltName: Full=Ribosomal-protein S6 kinase homolog 2;	A0A1Z5K790_FISSO SubName: Full=RAC serine/threonine-protein kinase {ECO:0000313|EMBL:GAX22089.1}; EC=2.7.11.1 {ECO:0000313|EMBL:GAX22089.1};	Ribosomal protein S6 kinase and related proteins	GO:0005737,cytoplasm; GO:0005634,nucleus; GO:0005524,ATP binding; GO:0016301,kinase activity; GO:0004672,protein kinase activity; GO:0004674,protein serine/threonine kinase activity; GO:0035556,intracellular signal transduction; GO:0045727,positive regulation of translation; GO:0006468,protein phosphorylation; GO:0009409,response to cold; GO:0009408,response to heat; GO:0009651,response to salt s…	Protein kinase domain
Cluster-1887.0	--	--	--	--	--	--	--
Cluster-1888.0	K00288 methylenetetrahydrofolate dehydrogenase (NADP+) / methenyltetrahydrofolate cyclohydrolase / formyltetrahydrofolate synthetase [EC:1.5.1.5 3.5.4.9 6.3.4.3] | (RefSeq) C-1-tetrahydrofolate synthase, cytoplasmic-like (A)	predicted protein [Ostreococcus lucimarinus CCE9901]	FTHS_SPIOL RecName: Full=Formate--tetrahydrofolate ligase; EC=6.3.4.3; AltName: Full=10-formyletrahydrofolate synthetase; Short=FHS; Short=FTHFS; AltName: Full=Formyltetrahydrofolate synthetase;	M4B3Z3_HYAAE SubName: Full=Uncharacterized protein {ECO:0000313|EnsemblProtists:HpaP800992};	C1-tetrahydrofolate synthase	GO:0005524,ATP binding; GO:0004329,formate-tetrahydrofolate ligase activity; GO:0035999,tetrahydrofolate interconversion	Formate--tetrahydrofolate ligase
Cluster-1889.0	K02889 large subunit ribosomal protein L21e | (RefSeq) RPL21; 60S ribosomal protein L21-1 (A)	PREDICTED: 60S ribosomal protein L21-1 [Elaeis guineensis]	RL211_ARATH RecName: Full=60S ribosomal protein L21-1;	A0A1D1Z2C8_9ARAE SubName: Full=60S ribosomal protein L21 {ECO:0000313|EMBL:JAT61048.1}; Flags: Fragment;	60S ribosomal protein L21	GO:0009507,chloroplast; GO:0022625,cytosolic large ribosomal subunit; GO:0022626,cytosolic ribosome; GO:0005730,nucleolus; GO:0003735,structural constituent of ribosome; GO:0006412,translation	--
Cluster-189.0	--	--	--	--	--	--	--
Cluster-1890.0	--	--	--	--	--	--	--
Cluster-1891.0	--	hypothetical protein CDL12_01351 [Handroanthus impetiginosus]	--	A0A2G9I851_9LAMI SubName: Full=Uncharacterized protein {ECO:0000313|EMBL:PIN25937.1};	--	--	--
Cluster-1892.0	K02912 large subunit ribosomal protein L32e | (RefSeq) 60S ribosomal protein L32-1-like (A)	hypothetical protein M569_01958 [Genlisea aurea]	RL322_ARATH RecName: Full=60S ribosomal protein L32-2;	A0A1D1YXM0_9ARAE SubName: Full=60S ribosomal protein L32 {ECO:0000313|EMBL:JAT59339.1}; Flags: Fragment;	60S ribosomal protein L32	GO:0005829,cytosol; GO:0022625,cytosolic large ribosomal subunit; GO:0003735,structural constituent of ribosome; GO:0006412,translation	Ribosomal protein L32
Cluster-1893.0	--	--	--	--	--	--	--
Cluster-1894.0	--	--	--	--	--	--	--
Cluster-1895.0	--	--	--	--	--	--	--
Cluster-1896.0	K11251 histone H2A | (RefSeq) histone H2A.1 (A)	histone H2A.1 [Sesamum indicum]	H2A1_SOLLC RecName: Full=Histone H2A.1; AltName: Full=LeH2A-1;	A0A200QWL2_9MAGN RecName: Full=Histone H2A {ECO:0000256|RuleBase:RU003767};	Histone 2A	GO:0000790,nuclear chromatin; GO:0000786,nucleosome; GO:0003677,DNA binding; GO:0046982,protein heterodimerization activity; GO:0006342,chromatin silencing	--
Cluster-1898.0	--	--	--	--	--	--	--
Cluster-1899.0	K22312 hydroxyjasmonate sulfotransferase [EC:2.8.2.39] | (RefSeq) cytosolic sulfotransferase 15-like (A)	cytosolic sulfotransferase 5-like [Jatropha curcas]	FSTL_FLABI RecName: Full=Flavonol sulfotransferase-like; EC=2.8.2.-;	A0A1E7FP59_9STRA SubName: Full=Putative chondroitin 4-sulfotransferase {ECO:0000313|EMBL:OEU19885.1};	Sulfotransferase	GO:0005737,cytoplasm; GO:0008146,sulfotransferase activity	Sulfotransferase domain
Cluster-19.0	K18097 glycerol 2-dehydrogenase (NADP+) [EC:1.1.1.156] | (RefSeq) D-galacturonate reductase-like (A)	d-galacturonate reductase [Quercus suber]	COR2_PAPSO RecName: Full=Non-functional NADPH-dependent codeinone reductase 2; EC=1.1.1.-;	A0A2G5F2W2_AQUCA SubName: Full=Uncharacterized protein {ECO:0000313|EMBL:PIA62290.1};	Aldo/keto reductase family proteins	GO:0005829,cytosol; GO:0016491,oxidoreductase activity	Aldo/keto reductase family
Cluster-190.0	--	--	--	--	--	--	--
Cluster-1900.0	--	F-box protein At5g07610-like [Sesamum indicum]	FB253_ARATH RecName: Full=F-box protein At5g07610;	A0A022R4M6_ERYGU SubName: Full=Uncharacterized protein {ECO:0000313|EMBL:EYU35216.1};	--	--	--
Cluster-1900.1	--	F-box protein At5g07610-like [Sesamum indicum]	--	A0A022R4M6_ERYGU SubName: Full=Uncharacterized protein {ECO:0000313|EMBL:EYU35216.1};	--	--	--
Cluster-1901.0	K12382 saposin | (RefSeq) predicted protein (A)	predicted protein, partial [Hordeum vulgare subsp. vulgare]	--	F2D647_HORVV SubName: Full=Predicted protein {ECO:0000313|EMBL:BAJ90568.1}; Flags: Fragment;	Prosaposin	GO:0005764,lysosome; GO:0006665,sphingolipid metabolic process	--
Cluster-1902.0	--	hypothetical protein MIMGU_mgv1a022442mg, partial [Erythranthe guttata]	--	A0A022RWJ3_ERYGU SubName: Full=Uncharacterized protein {ECO:0000313|EMBL:EYU44902.1};	--	--	--
Cluster-1903.0	--	uncharacterized protein LOC110693122 [Chenopodium quinoa]	--	A0A0K9QKT7_SPIOL SubName: Full=Uncharacterized protein {ECO:0000313|EMBL:KNA07308.1};	--	--	--
Cluster-1904.0	--	--	--	--	--	--	--
Cluster-1905.0	K02989 small subunit ribosomal protein S5e | (RefSeq) 40S ribosomal protein S5e (A)	ribosomal protein S5 component of cytosolic 80S ribosome and 40S small subunit [Coccomyxa subellipsoidea C-169]	RS5_CICAR RecName: Full=40S ribosomal protein S5; Flags: Fragment;	A0A1D1ZB76_9ARAE SubName: Full=40S ribosomal protein S5 {ECO:0000313|EMBL:JAT64122.1}; Flags: Fragment;	Ribosomal protein S7	GO:0015935,small ribosomal subunit; GO:0003723,RNA binding; GO:0003735,structural constituent of ribosome; GO:0006412,translation	--
Cluster-1906.0	--	--	--	--	--	--	--
Cluster-1907.0	--	--	--	--	--	--	Wnt and FGF inhibitory regulator
Cluster-1908.0	K12394 AP-1 complex subunit sigma 1/2 | (RefSeq) AP-1 complex subunit sigma-1 (A)	clathrin adaptor complex small chain family protein [Populus trichocarpa]	AP1S1_ARATH RecName: Full=AP-1 complex subunit sigma-1; AltName: Full=Adaptor AP-1 19 kDa protein; AltName: Full=Adaptor protein complex AP-1 sigma-1 subunit; AltName: Full=Adaptor-related protein complex 1 sigma-1 subunit; AltName: Full=Clathrin assembly protein complex 1 sigma-1 small chain; AltName: Full=Clathrin assembly small subunit protein AP19-1; Short=AtAP19-1; AltName: Full=Sigma 1 subu…	B9IC94_POPTR RecName: Full=AP complex subunit sigma {ECO:0000256|PIRNR:PIRNR015588};	Clathrin adaptor complex, small subunit	GO:0030665,clathrin-coated vesicle membrane; GO:0005794,Golgi apparatus; GO:0030117,membrane coat; GO:0008565,protein transporter activity; GO:0006886,intracellular protein transport; GO:0016192,vesicle-mediated transport	Clathrin adaptor complex small chain
Cluster-1909.0	--	hypothetical protein CDL12_15251 [Handroanthus impetiginosus]	--	A0A2G9H3P7_9LAMI SubName: Full=Uncharacterized protein {ECO:0000313|EMBL:PIN12144.1};	--	--	RimM N-terminal domain
Cluster-191.0	--	--	--	--	Glutamate-gated kainate-type ion channel receptor subunit GluR5 and related subunits	--	Ligated ion channel L-glutamate- and glycine-binding site
Cluster-191.1	--	--	--	--	Glutamate-gated AMPA-type ion channel receptor subunit GluR2 and related subunits	--	Receptor family ligand binding region
Cluster-1910.0	--	--	--	--	--	--	--
Cluster-1911.0	--	hypothetical protein CDL12_22654 [Handroanthus impetiginosus]	--	A0A2G9GHQ0_9LAMI SubName: Full=Uncharacterized protein {ECO:0000313|EMBL:PIN04811.1};	--	--	PPR repeat family
Cluster-1912.0	K02261 cytochrome c oxidase subunit 2 | (RefSeq) cox2-2, BrnapMp033; cytochrome c oxidase subunit 2 (A)	cytochrome c oxidase subunit 2 (mitochondrion) [Microspora stagnorum]	COX2_CYACA RecName: Full=Cytochrome c oxidase subunit 2; EC=1.9.3.1; AltName: Full=Cytochrome c oxidase polypeptide II;	Q9ZZQ9_CYAME RecName: Full=Cytochrome c oxidase subunit 2 {ECO:0000256|RuleBase:RU000457};	Cytochrome c oxidase, subunit II, and related proteins	GO:0016021,integral component of membrane; GO:0005743,mitochondrial inner membrane; GO:0070469,respiratory chain; GO:0005507,copper ion binding; GO:0004129,cytochrome-c oxidase activity	--
Cluster-1913.0	--	--	--	--	--	--	--
Cluster-1914.0	--	--	--	--	--	--	--
Cluster-1915.0	--	--	--	--	Phosphatidylinositol transfer protein SEC14 and related proteins	--	CRAL/TRIO domain
Cluster-1916.0	--	hypothetical protein CDL12_00948 [Handroanthus impetiginosus]	--	A0A2G9I972_9LAMI SubName: Full=Uncharacterized protein {ECO:0000313|EMBL:PIN26298.1};	--	--	Glycosyl transferases group 1
Cluster-1917.0	--	--	--	--	--	--	--
Cluster-1917.1	--	--	--	--	--	--	--
Cluster-1918.0	K12385 Niemann-Pick C1 protein | (RefSeq) Niemann-Pick C1 protein (A)	hypothetical protein AXG93_2982s1140 [Marchantia polymorpha subsp. ruderalis]	--	A0A176VYX2_MARPO SubName: Full=Uncharacterized protein {ECO:0000313|EMBL:OAE25593.1};	Cholesterol transport protein (Niemann-Pick C disease protein)	GO:0016021,integral component of membrane	Patched family
Cluster-1919.0	--	--	--	--	Mitochondrial/chloroplast ribosomal protein L20	--	Ribosomal protein L20
Cluster-192.0	--	--	--	--	--	--	--
Cluster-1920.0	--	--	--	--	--	--	--
Cluster-1921.0	--	hypothetical protein CHLNCDRAFT_56687 [Chlorella variabilis]	--	E1Z4D9_CHLVA SubName: Full=Uncharacterized protein {ECO:0000313|EMBL:EFN59331.1};	--	GO:0016810,hydrolase activity, acting on carbon-nitrogen (but not peptide) bonds; GO:0005975,carbohydrate metabolic process	--
Cluster-1922.0	--	--	--	--	--	--	--
Cluster-1923.0	--	--	--	--	--	--	--
Cluster-1924.0	--	--	--	--	--	--	--
Cluster-1925.0	--	--	--	--	Ca2+-dependent phospholipid-binding protein Synaptotagmin, required for synaptic vesicle and secretory granule exocytosis	--	--
Cluster-1926.0	--	--	--	--	--	--	--
Cluster-1927.0	--	--	--	--	--	--	--
Cluster-1928.0	K23544 serine incorporator 1/3 | (RefSeq) membrane protein TMS1-like (A)	membrane protein tms1 [Quercus suber]	--	A0A2H3Y7L1_PHODC SubName: Full=probable serine incorporator {ECO:0000313|RefSeq:XP_008794380.1};	Tumor differentially expressed (TDE) protein	--	--
Cluster-1929.0	K03046 DNA-directed RNA polymerase subunit beta' [EC:2.7.7.6] | (RefSeq) rpoC2, SIC0178; RNA polymerase beta'' subunit (A)	RNA polymerase beta II subunit, partial (chloroplast) [Lippia salviifolia]	RPOC2_JASNU RecName: Full=DNA-directed RNA polymerase subunit beta'' {ECO:0000255|HAMAP-Rule:MF_01324}; EC=2.7.7.6 {ECO:0000255|HAMAP-Rule:MF_01324}; AltName: Full=PEP {ECO:0000255|HAMAP-Rule:MF_01324}; AltName: Full=Plastid-encoded RNA polymerase subunit beta'' {ECO:0000255|HAMAP-Rule:MF_01324}; Short=RNA polymerase subunit beta'' {ECO:0000255|HAMAP-Rule:MF_01324};	F1BDX1_9LAMI SubName: Full=RNA polymerase beta II subunit {ECO:0000313|EMBL:ADX99108.1}; Flags: Fragment;	--	GO:0009507,chloroplast; GO:0003677,DNA binding; GO:0003899,DNA-directed 5'-3' RNA polymerase activity; GO:0006351,transcription, DNA-templated	--
Cluster-193.0	K12603 CCR4-NOT transcription complex subunit 6 [EC:3.1.13.4] | (RefSeq) carbon catabolite repressor protein 4 homolog 1-like (A)	PREDICTED: carbon catabolite repressor protein 4 homolog 3-like isoform X1 [Capsicum annuum]	CCR4F_ARATH RecName: Full=Carbon catabolite repressor protein 4 homolog 6; Short=CCR4 homolog 6; EC=3.1.13.4;	K3WVN8_PYTUL SubName: Full=Uncharacterized protein {ECO:0000313|EnsemblProtists:PYU1_T009036};	Transcriptional effector CCR4-related protein	GO:0005737,cytoplasm; GO:0005634,nucleus; GO:0046872,metal ion binding; GO:0004535,poly(A)-specific ribonuclease activity; GO:0003723,RNA binding; GO:0006355,regulation of transcription, DNA-templated; GO:0006351,transcription, DNA-templated	Endonuclease/Exonuclease/phosphatase family
Cluster-1930.0	--	--	--	--	--	--	--
Cluster-1931.0	--	--	--	--	--	--	--
Cluster-1932.0	--	--	--	--	Predicted coiled-coil protein	--	Cgr1 family
Cluster-1933.0	K02957 small subunit ribosomal protein S15Ae | (RefSeq) 40S ribosomal protein S15a (A)	PREDICTED: 40S ribosomal protein S15a-1 isoform X3 [Lupinus angustifolius]	R15A1_ARATH RecName: Full=40S ribosomal protein S15a-1;	A0A1D1XZ44_9ARAE SubName: Full=40S ribosomal protein S15a {ECO:0000313|EMBL:JAT47641.1};	40S ribosomal protein S15/S22	GO:0005618,cell wall; GO:0005829,cytosol; GO:0022626,cytosolic ribosome; GO:0022627,cytosolic small ribosomal subunit; GO:0016020,membrane; GO:0005886,plasma membrane; GO:0009506,plasmodesma; GO:0042788,polysomal ribosome; GO:0005774,vacuolar membrane; GO:0003735,structural constituent of ribosome; GO:0006412,translation	Ribosomal protein S8
Cluster-1934.0	--	--	--	A0A1D1XFZ7_9ARAE SubName: Full=Endocuticle structural glycoprotein SgAbd-2 {ECO:0000313|EMBL:JAT41320.1}; Flags: Fragment;	--	GO:0042302,structural constituent of cuticle	Insect cuticle protein
Cluster-1935.0	--	--	--	--	--	--	--
Cluster-1936.0	K02958 small subunit ribosomal protein S15e | (RefSeq) 40S ribosomal protein S15 (A)	PREDICTED: 40S ribosomal protein S15 [Phoenix dactylifera]	RS15_ELAOL RecName: Full=40S ribosomal protein S15;	A0A1D1YRK6_9ARAE SubName: Full=40S ribosomal protein S15 {ECO:0000313|EMBL:JAT57242.1}; Flags: Fragment;	40S ribosomal protein S15	GO:0015935,small ribosomal subunit; GO:0003723,RNA binding; GO:0003735,structural constituent of ribosome; GO:0006412,translation	Ribosomal protein S19
Cluster-1937.0	--	--	--	--	--	--	--
Cluster-1938.0	K03178 ubiquitin-activating enzyme E1 [EC:6.2.1.45] | (RefSeq) ubiquitin-activating enzyme E1 1-like (A)	putative Ubiquitin-activating enzyme E1 2, partial [Olea europaea]	UBE12_ARATH RecName: Full=Ubiquitin-activating enzyme E1 2; Short=AtUBA2 {ECO:0000303|PubMed:9076989}; EC=6.2.1.45 {ECO:0000269|PubMed:9076989};	W1IA56_OLEEU SubName: Full=Putative Ubiquitin-activating enzyme E1 2 {ECO:0000313|EMBL:CDL67987.1}; Flags: Fragment;	Ubiquitin activating enzyme UBA1	GO:0005829,cytosol; GO:0005634,nucleus; GO:0005524,ATP binding; GO:0004839,ubiquitin activating enzyme activity; GO:0004842,ubiquitin-protein transferase activity; GO:0006974,cellular response to DNA damage stimulus; GO:0016567,protein ubiquitination	Ubiquitin-activating enzyme active site
Cluster-1939.0	--	--	--	--	--	--	--
Cluster-194.0	--	--	--	--	--	--	--
Cluster-1940.0	--	--	--	--	--	--	--
Cluster-1941.0	K02875 large subunit ribosomal protein L14e | (RefSeq) 60S ribosomal protein L14e (A)	60 ribosomal protein L14 [Zea mays]	RL14_PEA RecName: Full=Probable 60S ribosomal protein L14; AltName: Full=Hydroxyproline-rich glycoprotein HRGP1;	A0A1D1XCY9_9ARAE SubName: Full=60S ribosomal protein L14 {ECO:0000313|EMBL:JAT40284.1};	60S ribosomal protein L14	GO:0005840,ribosome; GO:0003735,structural constituent of ribosome; GO:0006412,translation	Ribosomal protein L14
Cluster-1943.0	--	--	--	--	--	--	--
Cluster-1944.0	K22369 epoxide hydrolase 4 [EC:3.3.-.-] | (RefSeq) alpha/beta-hydrolase (A)	hypothetical protein CEUSTIGMA_g3450.t1 [Chlamydomonas eustigma]	--	A0A250WYT8_9CHLO SubName: Full=Uncharacterized protein {ECO:0000313|EMBL:GAX76007.1};	Soluble epoxide hydrolase	GO:0016021,integral component of membrane; GO:0003824,catalytic activity	alpha/beta hydrolase fold
Cluster-1945.0	K02930 large subunit ribosomal protein L4e | (RefSeq) 60S ribosomal protein L4-like (A)	predicted protein [Hordeum vulgare subsp. vulgare]	RL4_PRUAR RecName: Full=60S ribosomal protein L4; AltName: Full=L1;	F2CRD7_HORVV SubName: Full=Predicted protein {ECO:0000313|EMBL:BAJ85408.1};	Ribosomal protein RPL1/RPL2/RL4L4	GO:0005840,ribosome; GO:0003735,structural constituent of ribosome; GO:0006412,translation	--
Cluster-1946.0	--	--	--	--	--	--	--
Cluster-1947.0	K03258 translation initiation factor 4B | (RefSeq) hypothetical protein (A)	predicted protein [Micromonas pusilla CCMP1545]	CP31A_ARATH RecName: Full=31 kDa ribonucleoprotein, chloroplastic; AltName: Full=RNA-binding protein 1/2/3 {ECO:0000303|PubMed:7972518}; Short=AtRBP33; AltName: Full=RNA-binding protein CP31A {ECO:0000303|PubMed:19297624}; AltName: Full=RNA-binding protein RNP-T {ECO:0000303|PubMed:1463823}; AltName: Full=RNA-binding protein cp31 {ECO:0000303|PubMed:7894017}; Flags: Precursor;	C1MJ98_MICPC SubName: Full=Predicted protein {ECO:0000313|EMBL:EEH61049.1};	FOG: RRM domain	GO:0009507,chloroplast; GO:0009941,chloroplast envelope; GO:0009570,chloroplast stroma; GO:0009535,chloroplast thylakoid membrane; GO:0030529,NA; GO:0009579,thylakoid; GO:0003729,mRNA binding; GO:0008266,poly(U) RNA binding; GO:0003723,RNA binding; GO:0016553,base conversion or substitution editing; GO:0009631,cold acclimation; GO:0045087,innate immune response; GO:0006397,mRNA processing; GO:000…	RNA recognition motif. (a.k.a. RRM, RBD, or RNP domain)
Cluster-1947.1	--	--	--	--	--	--	--
Cluster-1948.0	--	--	--	--	--	--	--
Cluster-1948.1	K17279 receptor expression-enhancing protein 5/6 | (RefSeq) HVA22-like protein k (A)	PREDICTED: HVA22-like protein k isoform X1 [Vitis vinifera]	HA22K_ARATH RecName: Full=HVA22-like protein k; Short=AtHVA22k;	A0A1U8IV51_GOSHI RecName: Full=HVA22-like protein {ECO:0000256|RuleBase:RU362006};	Protein involved in membrane traffic (YOP1/TB2/DP1/HVA22 family)	--	--
Cluster-1948.3	K17279 receptor expression-enhancing protein 5/6 | (RefSeq) HVA22-like protein a (A)	HVA22-like protein a [Olea europaea var. sylvestris]	HA22A_ARATH RecName: Full=HVA22-like protein a; Short=AtHVA22a;	K3WBL2_PYTUL SubName: Full=Uncharacterized protein {ECO:0000313|EnsemblProtists:PYU1_T002353};	Protein involved in membrane traffic (YOP1/TB2/DP1/HVA22 family)	GO:0016021,integral component of membrane; GO:0042538,hyperosmotic salinity response; GO:0009737,response to abscisic acid; GO:0009409,response to cold; GO:0009414,response to water deprivation	TB2/DP1, HVA22 family
Cluster-1949.0	K02936 large subunit ribosomal protein L7Ae | (RefSeq) 60S ribosomal protein L7a-1 (A)	60S ribosomal protein L7a [Zea mays]	RL7A1_ORYSJ RecName: Full=60S ribosomal protein L7a-1;	B6SI06_MAIZE SubName: Full=60S ribosomal protein L7a {ECO:0000313|EMBL:ACG24489.1};	60S ribosomal protein L7A	GO:0022625,cytosolic large ribosomal subunit; GO:0003723,RNA binding; GO:0000470,maturation of LSU-rRNA; GO:0006412,translation	Ribosomal protein L7Ae/L30e/S12e/Gadd45 family
Cluster-195.0	--	--	--	--	--	--	--
Cluster-1950.0	--	--	--	A0A1D1YU24_9ARAE SubName: Full=Cuticle protein {ECO:0000313|EMBL:JAT58125.1}; Flags: Fragment;	--	GO:0016021,integral component of membrane; GO:0042302,structural constituent of cuticle	Insect cuticle protein
Cluster-1951.0	K01581 ornithine decarboxylase [EC:4.1.1.17] | (RefSeq) ornithine decarboxylase (A)	lysine/ornithine decarboxylase [Lycopodium clavatum]	DCOR_DATST RecName: Full=Ornithine decarboxylase; Short=ODC; EC=4.1.1.17;	G4YLF5_PHYSP SubName: Full=Uncharacterized protein {ECO:0000313|EMBL:EGZ30329.1};	Ornithine decarboxylase	GO:0004586,ornithine decarboxylase activity; GO:0033387,putrescine biosynthetic process from ornithine	--
Cluster-1952.0	K00940 nucleoside-diphosphate kinase [EC:2.7.4.6] | (RefSeq) nucleoside diphosphate kinase-like (A)	nucleoside diphosphate kinase [Quercus suber]	NDK1_SACOF RecName: Full=Nucleoside diphosphate kinase 1; EC=2.7.4.6; AltName: Full=Nucleoside diphosphate kinase I; Short=NDK I; Short=NDP kinase I; Short=NDPK I; AltName: Full=PP18;	A0A1D1YPU1_9ARAE RecName: Full=Nucleoside diphosphate kinase {ECO:0000256|RuleBase:RU004013}; EC=2.7.4.6 {ECO:0000256|RuleBase:RU004013}; Flags: Fragment;	Nucleoside diphosphate kinase	GO:0005524,ATP binding; GO:0046872,metal ion binding; GO:0004550,nucleoside diphosphate kinase activity; GO:0006241,CTP biosynthetic process; GO:0006183,GTP biosynthetic process; GO:0006228,UTP biosynthetic process	Nucleoside diphosphate kinase
Cluster-1953.0	--	--	--	--	--	--	--
Cluster-1954.0	--	--	--	--	--	--	--
Cluster-1955.0	K02882 large subunit ribosomal protein L18Ae | (RefSeq) 60S ribosomal protein L18Ae (A)	predicted protein [Hordeum vulgare subsp. vulgare]	R18A1_ARATH RecName: Full=60S ribosomal protein L18a-1;	A0A1D1ZFQ1_9ARAE RecName: Full=60S ribosomal protein L18a {ECO:0000256|PIRNR:PIRNR002190};	60S ribosomal protein L18A	GO:0005829,cytosol; GO:0022625,cytosolic large ribosomal subunit; GO:0009506,plasmodesma; GO:0003723,RNA binding; GO:0003735,structural constituent of ribosome; GO:0006412,translation	Ribosomal proteins 50S-L18Ae/60S-L20/60S-L18A
Cluster-1956.0	K00288 methylenetetrahydrofolate dehydrogenase (NADP+) / methenyltetrahydrofolate cyclohydrolase / formyltetrahydrofolate synthetase [EC:1.5.1.5 3.5.4.9 6.3.4.3] | (RefSeq) C-1-tetrahydrofolate synthase, cytoplasmic-like (A)	PREDICTED: bifunctional protein FolD 4, chloroplastic [Brachypodium distachyon]	FOLD4_ARATH RecName: Full=Bifunctional protein FolD 4, chloroplastic; AltName: Full=Protein EMBRYO DEFECTIVE 3127; AltName: Full=Tetrahydrofolate dehydrogenase/cyclohydrolase 4; Includes: RecName: Full=Methylenetetrahydrofolate dehydrogenase; EC=1.5.1.5; Includes: RecName: Full=Methenyltetrahydrofolate cyclohydrolase; EC=3.5.4.9; Flags: Precursor;	I1HWI7_BRADI SubName: Full=Uncharacterized protein {ECO:0000313|EMBL:KQJ92970.1, ECO:0000313|EnsemblPlants:BRADI3G01940.1};	C1-tetrahydrofolate synthase	GO:0009507,chloroplast; GO:0005829,cytosol; GO:0004477,methenyltetrahydrofolate cyclohydrolase activity; GO:0004488,methylenetetrahydrofolate dehydrogenase (NADP+) activity; GO:0006730,one-carbon metabolic process; GO:0009853,photorespiration; GO:0035999,tetrahydrofolate interconversion	Tetrahydrofolate dehydrogenase/cyclohydrolase, NAD(P)-binding domain
Cluster-1957.0	--	--	--	--	--	--	--
Cluster-1958.0	K03250 translation initiation factor 3 subunit E | (RefSeq) eukaryotic translation initiation factor 3 subunit E-like (A)	predicted protein [Physcomitrella patens]	EIF3E_ARATH RecName: Full=Eukaryotic translation initiation factor 3 subunit E {ECO:0000255|HAMAP-Rule:MF_03004, ECO:0000303|PubMed:11029466}; Short=AtEIF3E-1 {ECO:0000303|PubMed:11029466}; Short=eIF3e {ECO:0000255|HAMAP-Rule:MF_03004, ECO:0000303|PubMed:11029466}; Short=p48 {ECO:0000303|PubMed:11029466}; AltName: Full=Eukaryotic translation initiation factor 3 subunit 6 {ECO:0000255|HAMAP-Rule:M…	A9TXR1_PHYPA RecName: Full=Eukaryotic translation initiation factor 3 subunit E {ECO:0000256|PIRNR:PIRNR016255};	Translation initiation factor 3, subunit e (eIF-3e)	GO:0005737,cytoplasm; GO:0005829,cytosol; GO:0031597,cytosolic proteasome complex; GO:0005852,eukaryotic translation initiation factor 3 complex; GO:0005634,nucleus; GO:0005886,plasma membrane; GO:0003729,mRNA binding; GO:0003743,translation initiation factor activity; GO:0030371,translation repressor activity; GO:0006352,DNA-templated transcription, initiation; GO:0009908,flower development; GO:…	--
Cluster-1958.1	K03250 translation initiation factor 3 subunit E | (RefSeq) eukaryotic translation initiation factor 3 subunit E-like (A)	predicted protein [Physcomitrella patens]	EIF3E_ARATH RecName: Full=Eukaryotic translation initiation factor 3 subunit E {ECO:0000255|HAMAP-Rule:MF_03004, ECO:0000303|PubMed:11029466}; Short=AtEIF3E-1 {ECO:0000303|PubMed:11029466}; Short=eIF3e {ECO:0000255|HAMAP-Rule:MF_03004, ECO:0000303|PubMed:11029466}; Short=p48 {ECO:0000303|PubMed:11029466}; AltName: Full=Eukaryotic translation initiation factor 3 subunit 6 {ECO:0000255|HAMAP-Rule:M…	A0A061S9K6_9CHLO RecName: Full=Eukaryotic translation initiation factor 3 subunit E {ECO:0000256|PIRNR:PIRNR016255};	Translation initiation factor 3, subunit e (eIF-3e)	GO:0005737,cytoplasm; GO:0005829,cytosol; GO:0031597,cytosolic proteasome complex; GO:0005852,eukaryotic translation initiation factor 3 complex; GO:0005634,nucleus; GO:0005886,plasma membrane; GO:0003729,mRNA binding; GO:0003743,translation initiation factor activity; GO:0030371,translation repressor activity; GO:0006352,DNA-templated transcription, initiation; GO:0009908,flower development; GO:…	eIF3 subunit 6 N terminal domain
Cluster-1959.0	--	--	--	A0A1D1Z8T0_9ARAE SubName: Full=NADH dehydrogenase [ubiquinone] 1 alpha subcomplex subunit 4 {ECO:0000313|EMBL:JAT63303.1}; Flags: Fragment;	--	GO:0016021,integral component of membrane	--
Cluster-196.0	K00059 3-oxoacyl-[acyl-carrier protein] reductase [EC:1.1.1.100] | (RefSeq) 3-oxoacyl-[acyl-carrier-protein] reductase 4 isoform X2 (A)	predicted protein [Micromonas pusilla CCMP1545]	FABG_CUPLA RecName: Full=3-oxoacyl-[acyl-carrier-protein] reductase, chloroplastic; EC=1.1.1.100; AltName: Full=3-ketoacyl-acyl carrier protein reductase; Flags: Precursor;	M2Y2F0_GALSU SubName: Full=Short-chain dehydrogenase/reductase (SDR) family protein {ECO:0000313|EMBL:EME29989.1};	Reductases with broad range of substrate specificities	GO:0009507,chloroplast; GO:0102131,3-oxo-glutaryl-[acp] methyl ester reductase activity; GO:0102132,3-oxo-pimeloyl-[acp] methyl ester reductase activity; GO:0004316,3-oxoacyl-[acyl-carrier-protein] reductase (NADPH) activity; GO:0051287,NAD binding; GO:0006633,fatty acid biosynthetic process	--
Cluster-1960.0	--	--	--	--	--	--	--
Cluster-1961.0	--	--	--	--	--	--	--
Cluster-1962.0	--	--	--	--	--	--	--
Cluster-1963.0	--	--	--	--	--	--	--
Cluster-1964.0	--	Histone-lysine N-methyltransferase [Handroanthus impetiginosus]	--	A0A2G9G835_9LAMI SubName: Full=Histone-lysine N-methyltransferase {ECO:0000313|EMBL:PIN01457.1}; EC=2.1.1.43 {ECO:0000313|EMBL:PIN01457.1};	--	GO:0018024,histone-lysine N-methyltransferase activity	--
Cluster-1965.0	--	--	--	--	Ran-binding protein RANBP1 and related RanBD domain proteins	--	--
Cluster-1967.0	K08635 neprilysin [EC:3.4.24.11] | (RefSeq) endothelin-converting enzyme 1-like (A)	PREDICTED: endothelin-converting enzyme 1-like [Pyrus x bretschneideri]	--	A0A1W0A6S9_9STRA SubName: Full=Endothelin-converting enzyme 1, metalloprotease family M13 {ECO:0000313|EMBL:OQS05997.1};	M13 family peptidase	GO:0004222,metalloendopeptidase activity	Peptidase family M13
Cluster-1968.0	--	--	--	--	--	--	--
Cluster-1969.0	--	--	--	--	--	--	--
Cluster-1969.1	--	--	--	--	--	--	--
Cluster-197.0	--	--	--	--	--	--	--
Cluster-1970.0	K02975 small subunit ribosomal protein S25e | (RefSeq) hypothetical protein (A)	hypothetical protein CHLNCDRAFT_27566, partial [Chlorella variabilis]	RS253_ARATH RecName: Full=40S ribosomal protein S25-3;	A0A1D1XNL9_9ARAE SubName: Full=40S ribosomal protein S25 {ECO:0000313|EMBL:JAT43960.1}; Flags: Fragment;	40S ribosomal protein S25	GO:0022627,cytosolic small ribosomal subunit; GO:0003735,structural constituent of ribosome	--
Cluster-1971.0	--	--	--	--	--	--	--
Cluster-1972.0	--	--	--	--	--	--	--
Cluster-1973.0	--	--	--	--	--	--	--
Cluster-1974.0	K02870 large subunit ribosomal protein L12e | (RefSeq) 60S ribosomal protein L12 (A)	PREDICTED: 60S ribosomal protein L12 [Eucalyptus grandis]	RL123_ARATH RecName: Full=60S ribosomal protein L12-3;	A0A1D1Z064_9ARAE SubName: Full=60S ribosomal protein L12 {ECO:0000313|EMBL:JAT60271.1};	40S ribosomal protein S2	GO:0005829,cytosol; GO:0022625,cytosolic large ribosomal subunit; GO:0019843,rRNA binding; GO:0003735,structural constituent of ribosome; GO:0000027,ribosomal large subunit assembly; GO:0006412,translation	Ribosomal protein L11, RNA binding domain
Cluster-1975.0	--	--	--	D8LW83_BLAHO SubName: Full=Uncharacterized protein {ECO:0000313|EMBL:CBK20072.2};	Chitinase	GO:0016021,integral component of membrane; GO:0008061,chitin binding; GO:0004553,hydrolase activity, hydrolyzing O-glycosyl compounds; GO:0005975,carbohydrate metabolic process	Glycosyl hydrolases family 18
Cluster-1976.0	K12836 splicing factor U2AF 35 kDa subunit | (RefSeq) splicing factor U2af small subunit B-like (A)	hypothetical protein H632_c2013p0, partial [Helicosporidium sp. ATCC 50920]	U2AFB_ARATH RecName: Full=Splicing factor U2af small subunit B; AltName: Full=U2 auxiliary factor 35 kDa subunit B; AltName: Full=U2 small nuclear ribonucleoprotein auxiliary factor small subunit B; Short=U2 snRNP auxiliary factor small subunit B; AltName: Full=Zinc finger CCCH domain-containing protein 60; Short=AtC3H60;	A0A059LHF2_9CHLO SubName: Full=Uncharacterized protein {ECO:0000313|EMBL:KDD73606.1}; Flags: Fragment;	U2 snRNP splicing factor, small subunit, and related proteins	GO:0016607,nuclear speck; GO:0005634,nucleus; GO:0005681,spliceosomal complex; GO:0089701,U2AF; GO:0003677,DNA binding; GO:0046872,metal ion binding; GO:0030628,pre-mRNA 3'-splice site binding; GO:0000398,mRNA splicing, via spliceosome; GO:0048573,photoperiodism, flowering	Zinc finger C-x8-C-x5-C-x3-H type (and similar)
Cluster-1976.1	K12836 splicing factor U2AF 35 kDa subunit | (RefSeq) splicing factor U2af small subunit B-like (A)	hypothetical protein TanjilG_28713 [Lupinus angustifolius]	U2AFA_ORYSJ RecName: Full=Splicing factor U2af small subunit A; AltName: Full=U2 auxiliary factor 35 kDa subunit A; AltName: Full=U2 small nuclear ribonucleoprotein auxiliary factor small subunit A; Short=U2 snRNP auxiliary factor small subunit A; AltName: Full=Zinc finger CCCH domain-containing protein 60; Short=OsC3H60;	A0A1J7H766_LUPAN SubName: Full=Uncharacterized protein {ECO:0000313|EMBL:OIV98200.1};	U2 snRNP splicing factor, small subunit, and related proteins	GO:0005681,spliceosomal complex; GO:0089701,U2AF; GO:0003677,DNA binding; GO:0046872,metal ion binding; GO:0030628,pre-mRNA 3'-splice site binding; GO:0000398,mRNA splicing, via spliceosome	Zinc finger C-x8-C-x5-C-x3-H type (and similar)
Cluster-1977.0	K09286 EREBP-like factor | (RefSeq) ethylene-responsive transcription factor RAP2-13-like (A)	hypothetical protein CDL12_02538 [Handroanthus impetiginosus]	RAP24_ARATH RecName: Full=Ethylene-responsive transcription factor RAP2-4; AltName: Full=Ethylene-responsive transcription factor ERF059; AltName: Full=Protein RELATED TO APETALA2 4;	A0A2G9I4P4_9LAMI SubName: Full=Uncharacterized protein {ECO:0000313|EMBL:PIN24728.1};	--	GO:0005634,nucleus; GO:0003677,DNA binding; GO:0003700,DNA-binding transcription factor activity; GO:0043565,sequence-specific DNA binding; GO:0071472,cellular response to salt stress; GO:0009736,cytokinin-activated signaling pathway; GO:0009873,ethylene-activated signaling pathway; GO:0045595,regulation of cell differentiation; GO:0009409,response to cold; GO:0009416,response to light stimulus; …	--
Cluster-1978.0	K02868 large subunit ribosomal protein L11e | (RefSeq) 60S ribosomal protein L11-1 isoform X1 (A)	60S ribosomal protein L11 [Zea mays]	RL111_ARATH RecName: Full=60S ribosomal protein L11-1; AltName: Full=L16A;	A0A1D1XHX3_9ARAE SubName: Full=60S ribosomal protein L11 {ECO:0000313|EMBL:JAT41990.1}; Flags: Fragment;	60S ribosomal protein L11	GO:0009507,chloroplast; GO:0005829,cytosol; GO:0022625,cytosolic large ribosomal subunit; GO:0005730,nucleolus; GO:0009506,plasmodesma; GO:0005773,vacuole; GO:0003723,RNA binding; GO:0019843,rRNA binding; GO:0003735,structural constituent of ribosome; GO:0000027,ribosomal large subunit assembly; GO:0006412,translation	ribosomal L5P family C-terminus
Cluster-1979.0	--	--	--	--	--	--	--
Cluster-198.0	--	PREDICTED: kynurenine formamidase-like [Gossypium hirsutum]	--	A0A1Q9EJ94_SYMMI SubName: Full=Inositol hexakisphosphate and diphosphoinositol-pentakisphosphate kinase 1 {ECO:0000313|EMBL:OLQ07438.1};	--	GO:0004061,arylformamidase activity; GO:0005524,ATP binding; GO:0000829,inositol heptakisphosphate kinase activity; GO:0046872,metal ion binding; GO:0019441,tryptophan catabolic process to kynurenine	Putative cyclase
Cluster-1980.0	K22390 acid phosphatase type 7 | (RefSeq) bifunctional purple acid phosphatase 26-like (A)	PREDICTED: bifunctional purple acid phosphatase 26-like isoform X2 [Erythranthe guttata]	PPA26_ARATH RecName: Full=Bifunctional purple acid phosphatase 26; Includes: RecName: Full=Acid phosphatase; EC=3.1.3.2; Includes: RecName: Full=Peroxidase; EC=1.11.1.7; Flags: Precursor;	A0A022RK57_ERYGU RecName: Full=Purple acid phosphatase {ECO:0000256|RuleBase:RU361203}; EC=3.1.3.2 {ECO:0000256|RuleBase:RU361203};	Purple acid phosphatase	GO:0005829,cytosol; GO:0009505,plant-type cell wall; GO:0005773,vacuole; GO:0003993,acid phosphatase activity; GO:0046872,metal ion binding; GO:0004601,peroxidase activity; GO:0042744,hydrogen peroxide catabolic process; GO:0055062,phosphate ion homeostasis	Calcineurin-like phosphoesterase
Cluster-1981.0	K03781 catalase [EC:1.11.1.6] | (RefSeq) peroxisomal catalase-like (A)	peroxisomal catalase [Quercus suber]	--	--	--	--	Catalase-related immune-responsive
Cluster-1982.0	--	--	--	--	--	--	Carboxylesterase family
Cluster-1983.0	--	--	--	--	--	--	--
Cluster-1985.0	K15103 solute carrier family 25 (mitochondrial uncoupling protein), member 8/9 | (RefSeq) uncoupling protein (A)	uncoupling protein [Coccomyxa subellipsoidea C-169]	PUMP1_ARATH RecName: Full=Mitochondrial uncoupling protein 1; Short=AtPUMP1;	I0Z1Z4_COCSC SubName: Full=Uncoupling protein {ECO:0000313|EMBL:EIE24663.1};	Mitochondrial fatty acid anion carrier protein/Uncoupling protein	GO:0009507,chloroplast; GO:0016021,integral component of membrane; GO:0005743,mitochondrial inner membrane; GO:0005739,mitochondrion; GO:0009506,plasmodesma; GO:0005774,vacuolar membrane; GO:0017077,oxidative phosphorylation uncoupler activity; GO:1990542,mitochondrial transmembrane transport; GO:0006839,mitochondrial transport; GO:0009853,photorespiration	Mitochondrial carrier protein
Cluster-1986.0	K02901 large subunit ribosomal protein L27e | (RefSeq) predicted protein (A)	60S ribosomal protein L27 [Chara globularis]	RL27_SOLTU RecName: Full=60S ribosomal protein L27;	A0A1D1ZGX3_9ARAE RecName: Full=60S ribosomal protein L27 {ECO:0000256|RuleBase:RU000575};	60S ribosomal protein L27	GO:0005840,ribosome; GO:0003735,structural constituent of ribosome; GO:0006412,translation	--
Cluster-1987.0	--	--	--	--	--	--	--
Cluster-1988.0	--	--	--	--	--	--	PX domain
Cluster-1989.0	K08343 ubiquitin-like-conjugating enzyme ATG3 | (RefSeq) autophagy-related protein 3-like isoform X1 (A)	predicted protein [Physcomitrella patens]	ATG3_ARATH RecName: Full=Autophagy-related protein 3; AltName: Full=Autophagy-related E2-like conjugation enzyme ATG3; Short=AtAPG3; Short=Protein autophagy 3;	A0A1D1XYR2_9ARAE RecName: Full=Autophagy-related protein 3 {ECO:0000256|RuleBase:RU004405};	Protein involved in autophagocytosis during starvation	GO:0000153,cytoplasmic ubiquitin ligase complex; GO:0005829,cytosol; GO:0019776,Atg8 ligase activity; GO:0000045,autophagosome assembly; GO:0000422,autophagy of mitochondrion; GO:0044804,autophagy of nucleus; GO:0015031,protein transport	Autophagocytosis associated protein (Atg3), N-terminal domain
Cluster-199.0	--	--	--	--	--	--	--
Cluster-1990.0	--	--	--	--	--	--	--
Cluster-1991.0	--	--	--	A0A1D1XXR0_9ARAE SubName: Full=Troponin T {ECO:0000313|EMBL:JAT47193.1}; Flags: Fragment;	Troponin	GO:0005861,troponin complex; GO:0006937,regulation of muscle contraction	Troponin
Cluster-1992.0	--	predicted protein [Hordeum vulgare subsp. vulgare]	--	A0A1D1ZCA4_9ARAE SubName: Full=Coagulation factor IX-binding protein subunit A {ECO:0000313|EMBL:JAT64463.1}; Flags: Fragment;	C-type lectin	--	Lectin C-type domain
Cluster-1993.0	--	--	--	--	Uncharacterized protein, induced by hypoxia	--	--
Cluster-1994.0	--	--	--	--	--	--	Prokineticin
Cluster-1995.0	--	--	--	--	--	--	Prokineticin
Cluster-1996.0	--	--	--	--	Amphiphysin	--	BAR domain
Cluster-1997.0	K15728 phosphatidate phosphatase LPIN [EC:3.1.3.4] | (RefSeq) phosphatidate phosphatase PAH1-like (A)	PREDICTED: phosphatidate phosphatase PAH1-like isoform X1 [Solanum lycopersicum]	PAH1_ARATH RecName: Full=Phosphatidate phosphatase PAH1; EC=3.1.3.4; AltName: Full=Phosphatidic acid phosphohydrolase 1; Short=AtPAH1;	A0A1D1YV85_9ARAE SubName: Full=Nuclear elongation and deformation protein 1 {ECO:0000313|EMBL:JAT58510.1};	Protein involved in plasmid maintenance/nuclear protein involved in lipid metabolism	GO:0005829,cytosol; GO:0000139,Golgi membrane; GO:0032586,protein storage vacuole membrane; GO:0008195,phosphatidate phosphatase activity; GO:0016036,cellular response to phosphate starvation; GO:0019375,galactolipid biosynthetic process; GO:0006886,intracellular protein transport; GO:0006629,lipid metabolic process; GO:0008654,phospholipid biosynthetic process	--
Cluster-1998.0	K12194 charged multivesicular body protein 4 | (RefSeq) Vacuolar protein sorting-associated protein 32-like protein 1 (A)	Vacuolar protein sorting-associated protein 32-like protein 1 [Auxenochlorella protothecoides]	--	A0A087SN60_AUXPR SubName: Full=Vacuolar protein sorting-associated protein 32-like protein 1 {ECO:0000313|EMBL:KFM27164.1};	Protein involved in glucose derepression and pre-vacuolar endosome protein sorting	GO:0007034,vacuolar transport	--
Cluster-1999.0	K03178 ubiquitin-activating enzyme E1 [EC:6.2.1.45] | (RefSeq) ubiquitin-activating enzyme E1 (A)	ubiquitin-activating enzyme e1 1 [Quercus suber]	UBE11_ARATH RecName: Full=Ubiquitin-activating enzyme E1 1; Short=AtUBA1 {ECO:0000303|PubMed:9076989}; EC=6.2.1.45 {ECO:0000269|PubMed:9076989}; AltName: Full=Protein MODIFIER OF SNC1 5;	L1IE57_GUITH SubName: Full=UBA1-like protein, ubiquitin activating enzyme {ECO:0000313|EMBL:EKX34556.1}; Flags: Fragment;	Ubiquitin activating enzyme UBA1	GO:0005829,cytosol; GO:0005886,plasma membrane; GO:0009506,plasmodesma; GO:0005524,ATP binding; GO:0004839,ubiquitin activating enzyme activity; GO:0004842,ubiquitin-protein transferase activity; GO:0006974,cellular response to DNA damage stimulus; GO:0016567,protein ubiquitination; GO:0046686,response to cadmium ion; GO:0051707,response to other organism	ThiF family
Cluster-2.0	K01051 pectinesterase [EC:3.1.1.11] | (RefSeq) pectinesterase-like (A)	pectinesterase-like [Arachis ipaensis]	PME4_ARATH RecName: Full=Pectinesterase 4; Short=PE 4; EC=3.1.1.11; AltName: Full=Pectin methylesterase 18; Short=AtPME18; AltName: Full=Pectin methylesterase 4; Short=AtPME4; AltName: Full=VANGUARD1-like protein 1; Short=VGD1-like protein 1; Flags: Precursor;	A0A151UHQ8_CAJCA RecName: Full=Pectinesterase {ECO:0000256|RuleBase:RU000589}; EC=3.1.1.11 {ECO:0000256|RuleBase:RU000589}; Flags: Fragment;	--	GO:0071944,cell periphery; GO:0005618,cell wall; GO:0005576,extracellular region; GO:0009506,plasmodesma; GO:0090406,pollen tube; GO:0045330,aspartyl esterase activity; GO:0030599,pectinesterase activity; GO:0046910,pectinesterase inhibitor activity; GO:0042545,cell wall modification; GO:0045490,pectin catabolic process	Pectinesterase
Cluster-20.0	--	--	--	--	--	--	--
Cluster-200.0	--	--	--	--	--	--	--
Cluster-2000.0	--	hypothetical protein CDL12_09830 [Handroanthus impetiginosus]	--	A0A2G9HJ19_9LAMI SubName: Full=Uncharacterized protein {ECO:0000313|EMBL:PIN17519.1};	--	--	--
Cluster-2002.0	--	PREDICTED: uncharacterized protein LOC105967783 [Erythranthe guttata]	--	A0A2G9FWM7_9LAMI SubName: Full=Uncharacterized protein {ECO:0000313|EMBL:PIM97453.1};	--	--	zinc-binding in reverse transcriptase
Cluster-2003.0	K03098 apolipoprotein D and lipocalin family protein | (RefSeq) hypothetical protein (A)	lipocalin-like lipo protein [Ostreococcus tauri]	--	A0A1D1YQ89_9ARAE SubName: Full=Apolipoprotein D {ECO:0000313|EMBL:JAT56810.1}; Flags: Fragment;	Apolipoprotein D/Lipocalin	GO:0031409,pigment binding	Lipocalin-like domain
Cluster-2004.0	K03165 DNA topoisomerase III [EC:5.99.1.2] | (RefSeq) DNA topoisomerase 3-alpha (A)	DNA topoisomerase [Handroanthus impetiginosus]	TOP3A_ARATH RecName: Full=DNA topoisomerase 3-alpha; EC=5.99.1.2;	A0A2G9FYD9_9LAMI RecName: Full=DNA topoisomerase {ECO:0000256|RuleBase:RU362092}; EC=5.99.1.2 {ECO:0000256|RuleBase:RU362092};	DNA topoisomerase III alpha	GO:0005694,chromosome; GO:0005634,nucleus; GO:0003677,DNA binding; GO:0003916,DNA topoisomerase activity; GO:0003917,DNA topoisomerase type I activity; GO:0008270,zinc ion binding; GO:0007059,chromosome segregation; GO:0006281,DNA repair; GO:0006265,DNA topological change; GO:0051321,meiotic cell cycle; GO:0000278,mitotic cell cycle; GO:0000712,resolution of meiotic recombination intermediates	GRF zinc finger
Cluster-2004.1	K03165 DNA topoisomerase III [EC:5.99.1.2] | (RefSeq) DNA topoisomerase 3-alpha (A)	DNA topoisomerase 3-alpha [Sesamum indicum]	TOP3A_ARATH RecName: Full=DNA topoisomerase 3-alpha; EC=5.99.1.2;	A0A022PYK0_ERYGU RecName: Full=DNA topoisomerase {ECO:0000256|RuleBase:RU362092}; EC=5.99.1.2 {ECO:0000256|RuleBase:RU362092};	DNA topoisomerase III alpha	GO:0005694,chromosome; GO:0005634,nucleus; GO:0003677,DNA binding; GO:0003916,DNA topoisomerase activity; GO:0003917,DNA topoisomerase type I activity; GO:0008270,zinc ion binding; GO:0007059,chromosome segregation; GO:0006281,DNA repair; GO:0006265,DNA topological change; GO:0051321,meiotic cell cycle; GO:0000278,mitotic cell cycle; GO:0000712,resolution of meiotic recombination intermediates	Topoisomerase DNA binding C4 zinc finger
Cluster-2004.2	K03165 DNA topoisomerase III [EC:5.99.1.2] | (RefSeq) DNA topoisomerase 3-alpha (A)	DNA topoisomerase 3-alpha [Sesamum indicum]	TOP3A_ORYSJ RecName: Full=DNA topoisomerase 3-alpha; EC=5.99.1.2;	A0A022PYK0_ERYGU RecName: Full=DNA topoisomerase {ECO:0000256|RuleBase:RU362092}; EC=5.99.1.2 {ECO:0000256|RuleBase:RU362092};	DNA topoisomerase III alpha	GO:0005694,chromosome; GO:0005634,nucleus; GO:0003677,DNA binding; GO:0003916,DNA topoisomerase activity; GO:0003917,DNA topoisomerase type I activity; GO:0008270,zinc ion binding; GO:0006265,DNA topological change	DNA topoisomerase
Cluster-2005.0	--	uncharacterized protein LOC105163839 [Sesamum indicum]	--	A0A1S4DJ86_TOBAC SubName: Full=uncharacterized protein LOC107830429 {ECO:0000313|RefSeq:XP_016513461.1};	--	GO:0016021,integral component of membrane	--
Cluster-2006.0	--	--	--	--	--	--	--
Cluster-2007.0	--	--	--	--	--	--	--
Cluster-2008.0	K22382 WD repeat-containing protein 26 | (RefSeq) WD repeat-containing protein 26 homolog (A)	hypothetical protein CDL12_09046 [Handroanthus impetiginosus]	GRF3_ARATH RecName: Full=Growth-regulating factor 3; Short=AtGRF3; AltName: Full=Transcription activator GRF3;	A0A2G9HL89_9LAMI SubName: Full=Uncharacterized protein {ECO:0000313|EMBL:PIN18287.1};	--	GO:0005634,nucleus; GO:0005524,ATP binding; GO:0043565,sequence-specific DNA binding; GO:0044212,transcription regulatory region DNA binding; GO:0008285,negative regulation of cell proliferation; GO:0061062,regulation of nematode larval development; GO:0006355,regulation of transcription, DNA-templated; GO:0009624,response to nematode; GO:0048364,root development; GO:0006351,transcription, DNA-te…	--
Cluster-2009.0	--	uncharacterized protein LOC111410824 isoform X1 [Olea europaea var. sylvestris]	--	A0A2G9I213_9LAMI SubName: Full=Uncharacterized protein {ECO:0000313|EMBL:PIN23794.1};	--	--	--
Cluster-201.0	--	--	--	--	--	--	--
Cluster-201.1	--	hypothetical protein SELMODRAFT_229023 [Selaginella moellendorffii]	--	D8SM42_SELML SubName: Full=Uncharacterized protein {ECO:0000313|EMBL:EFJ14537.1};	Predicted member of the intramitochondrial sorting protein family	GO:0005758,mitochondrial intermembrane space	PRELI-like family
Cluster-2010.0	--	--	--	--	--	--	--
Cluster-2011.0	--	--	--	--	--	--	--
Cluster-2012.0	--	--	--	--	--	--	--
Cluster-2013.0	K06130 lysophospholipase II [EC:3.1.1.5] | (RefSeq) similar to lysophospholipase II (A)	uncharacterized protein LOC100811642 [Glycine max]	--	L1J8K2_GUITH SubName: Full=Uncharacterized protein {ECO:0000313|EMBL:EKX44434.1, ECO:0000313|EnsemblProtists:EKX44434}; Flags: Fragment;	Lysophospholipase	GO:0016787,hydrolase activity	--
Cluster-2014.0	--	--	--	--	--	--	--
Cluster-2015.0	--	--	--	--	--	--	--
Cluster-2016.0	--	--	--	--	--	--	--
Cluster-2017.0	--	--	--	--	--	--	--
Cluster-2018.0	--	--	--	--	--	--	--
Cluster-2019.0	--	--	--	--	--	--	--
Cluster-202.0	--	--	--	--	--	--	--
Cluster-2020.0	--	--	--	--	--	--	--
Cluster-2021.0	--	--	--	--	--	--	--
Cluster-2022.0	K00799 glutathione S-transferase [EC:2.5.1.18] | (RefSeq) protein IN2-1 homolog B (A)	Glutathione S-transferase [Handroanthus impetiginosus]	GSTL2_ARATH RecName: Full=Glutathione S-transferase L2, chloroplastic; Short=AtGSTL2; EC=2.5.1.18; AltName: Full=GST class-lambda member 2; Flags: Precursor;	A0A2G9HGP1_9LAMI SubName: Full=Glutathione S-transferase {ECO:0000313|EMBL:PIN16717.1};	Glutathione S-transferase	GO:0009507,chloroplast; GO:0009570,chloroplast stroma; GO:0004364,glutathione transferase activity; GO:0006749,glutathione metabolic process; GO:0010731,protein glutathionylation; GO:0009636,response to toxic substance	Glutathione S-transferase, C-terminal domain
Cluster-2023.0	--	--	--	--	--	--	--
Cluster-2024.0	K08286 protein-serine/threonine kinase [EC:2.7.11.-] | (RefSeq) serine/threonine-protein kinase D6PKL2 (A)	serine/threonine-protein kinase D6PKL2 [Sesamum indicum]	AGC15_ARATH RecName: Full=Serine/threonine-protein kinase AGC1-5 {ECO:0000305}; EC=2.7.11.1 {ECO:0000269|PubMed:16973627}; AltName: Full=AGC serine/threonine-protein kinase subfamily 1 member 5 {ECO:0000303|PubMed:13678909};	A0A2G9I6M3_9LAMI SubName: Full=Putative serine/threonine protein kinase {ECO:0000313|EMBL:PIN25409.1}; EC=2.7.11.1 {ECO:0000313|EMBL:PIN25409.1};	Putative serine/threonine protein kinase	GO:0005737,cytoplasm; GO:0005634,nucleus; GO:0005886,plasma membrane; GO:0005524,ATP binding; GO:0016301,kinase activity; GO:0004674,protein serine/threonine kinase activity; GO:0035556,intracellular signal transduction; GO:0009860,pollen tube growth	Protein kinase domain
Cluster-2025.0	--	PREDICTED: uncharacterized protein LOC105975011 [Erythranthe guttata]	--	A0A2G9HHL9_9LAMI SubName: Full=Uncharacterized protein {ECO:0000313|EMBL:PIN16923.1};	--	--	--
Cluster-2026.0	--	hypothetical protein CDL12_14757 [Handroanthus impetiginosus]	--	A0A2G9H544_9LAMI SubName: Full=Uncharacterized protein {ECO:0000313|EMBL:PIN12639.1};	--	--	--
Cluster-2027.0	--	--	--	--	--	--	--
Cluster-2028.0	K23541 Ca2+/H+ antiporter, TMEM165/GDT1 family | (RefSeq) putative pentatricopeptide repeat-containing protein At3g23330 (A)	PREDICTED: pentatricopeptide repeat-containing protein At1g71420 [Erythranthe guttata]	PP252_ARATH RecName: Full=Pentatricopeptide repeat-containing protein At3g24000, mitochondrial; Flags: Precursor;	A0A2G9H263_9LAMI SubName: Full=Uncharacterized protein {ECO:0000313|EMBL:PIN11622.1};	FOG: PPR repeat	GO:0043231,intracellular membrane-bounded organelle; GO:0005739,mitochondrion; GO:0004519,endonuclease activity; GO:0003723,RNA binding; GO:0008270,zinc ion binding; GO:0009451,RNA modification	PPR repeat family
Cluster-2029.0	--	--	--	--	--	--	--
Cluster-203.0	--	--	--	--	--	--	--
Cluster-2030.0	--	--	--	--	--	--	--
Cluster-2031.0	--	--	--	--	--	--	--
Cluster-2032.0	K02945 small subunit ribosomal protein S1 | (RefSeq) uncharacterized protein LOC103942352 (A)	uncharacterized protein LOC105164119 [Sesamum indicum]	--	A0A2G9GL84_9LAMI SubName: Full=Uncharacterized protein {ECO:0000313|EMBL:PIN06064.1};	--	--	S1 RNA binding domain
Cluster-2034.0	K15397 3-ketoacyl-CoA synthase [EC:2.3.1.199] | (RefSeq) 3-ketoacyl-CoA synthase 12 (A)	3-ketoacyl-CoA synthase 12 [Sesamum indicum]	KCS12_ARATH RecName: Full=3-ketoacyl-CoA synthase 12 {ECO:0000303|PubMed:18465198}; Short=KCS-12 {ECO:0000303|PubMed:18465198}; EC=2.3.1.199 {ECO:0000305}; AltName: Full=Very long-chain fatty acid condensing enzyme 12 {ECO:0000303|PubMed:18465198}; Short=VLCFA condensing enzyme 12 {ECO:0000303|PubMed:18465198}; Flags: Precursor;	A0A022R7L8_ERYGU RecName: Full=3-ketoacyl-CoA synthase {ECO:0000256|PIRNR:PIRNR036417}; EC=2.3.1.- {ECO:0000256|PIRNR:PIRNR036417};	--	GO:0005783,endoplasmic reticulum; GO:0016020,membrane; GO:0102336,3-oxo-arachidoyl-CoA synthase activity; GO:0102337,3-oxo-cerotoyl-CoA synthase activity; GO:0102338,3-oxo-lignoceronyl-CoA synthase activity; GO:0102756,very-long-chain 3-ketoacyl-CoA synthase activity; GO:0006633,fatty acid biosynthetic process	FAE1/Type III polyketide synthase-like protein
Cluster-2035.0	--	--	--	--	--	--	--
Cluster-2036.0	K19041 E3 ubiquitin-protein ligase RNF38/44 [EC:2.3.2.27] | (RefSeq) RING-H2 finger protein ATL43-like (A)	RING-H2 finger protein ATL43-like [Sesamum indicum]	ATL43_ARATH RecName: Full=RING-H2 finger protein ATL43; EC=2.3.2.27 {ECO:0000305}; AltName: Full=RING-type E3 ubiquitin transferase ATL43 {ECO:0000305}; Flags: Precursor;	A0A2G9GTJ5_9LAMI SubName: Full=Uncharacterized protein {ECO:0000313|EMBL:PIN08601.1};	FOG: Predicted E3 ubiquitin ligase	GO:0016021,integral component of membrane; GO:0046872,metal ion binding; GO:0061630,ubiquitin protein ligase activity; GO:0043161,proteasome-mediated ubiquitin-dependent protein catabolic process	Ring finger domain
Cluster-2037.0	K24028 salicylic acid 3-hydroxylase [EC:1.14.11.-] | (RefSeq) protein DOWNY MILDEW RESISTANCE 6 (A)	protein DOWNY MILDEW RESISTANCE 6 [Sesamum indicum]	DMR6_ARATH RecName: Full=Protein DOWNY MILDEW RESISTANCE 6 {ECO:0000303|PubMed:15986928}; Short=AtDMR6 {ECO:0000303|PubMed:15986928}; EC=1.14.11.- {ECO:0000255|PROSITE-ProRule:PRU00805}; AltName: Full=2-oxoglutarate (2OG)-Fe(II) oxygenase-like protein DMR6 {ECO:0000303|PubMed:18248595}; AltName: Full=Salicylate 3-hydroxylase DMR6 {ECO:0000305}; Short=S3H DMR6 {ECO:0000305}; Short=SA 3-hydroxylase…	A0A2G9FYL8_9LAMI SubName: Full=Iron/ascorbate family oxidoreductase {ECO:0000313|EMBL:PIM98021.1}; EC=1.14.11.9 {ECO:0000313|EMBL:PIM98021.1};	Iron/ascorbate family oxidoreductases	GO:0033759,flavone synthase activity; GO:0046872,metal ion binding; GO:0034785,salicylate 5-hydroxylase activity; GO:0042742,defense response to bacterium; GO:0002229,defense response to oomycetes; GO:0009813,flavonoid biosynthetic process; GO:0010150,leaf senescence; GO:0009617,response to bacterium; GO:0009620,response to fungus; GO:0002239,response to oomycetes; GO:0009751,response to salicyli…	2OG-Fe(II) oxygenase superfamily
Cluster-2038.0	K00847 fructokinase [EC:2.7.1.4] | (RefSeq) LOC109734049; fructokinase-1 (A)	fructokinase-like protein 1 [Dorcoceras hygrometricum]	SCKL1_ARATH RecName: Full=Fructokinase-like 1, chloroplastic {ECO:0000312|EMBL:AEE79187.1}; AltName: Full=PEP-associated protein 6 {ECO:0000303|PubMed:21949211}; AltName: Full=pfkB-type carbohydrate kinase family protein 2 {ECO:0000303|PubMed:16326926}; Flags: Precursor;	A0A218KGU6_CAMSI SubName: Full=Fructokinase 6 {ECO:0000313|EMBL:ANN90351.1}; EC=2.7.1.4 {ECO:0000313|EMBL:ANN90351.1};	Ribokinase	GO:0009507,chloroplast; GO:0042644,chloroplast nucleoid; GO:0005737,cytoplasm; GO:0009295,nucleoid; GO:0005634,nucleus; GO:0016301,kinase activity; GO:0016773,phosphotransferase activity, alcohol group as acceptor; GO:0043621,protein self-association; GO:0009658,chloroplast organization; GO:0042793,plastid transcription	--
Cluster-2039.0	--	--	--	--	--	--	--
Cluster-204.0	--	--	--	--	--	--	--
Cluster-2040.0	--	--	--	--	--	--	PMP-22/EMP/MP20/Claudin tight junction
Cluster-2041.0	--	--	--	--	--	--	--
Cluster-2042.0	K22047 mechanosensitive ion channel protein 1/2/3 | (RefSeq) mechanosensitive ion channel protein 1, mitochondrial isoform X1 (A)	mechanosensitive ion channel protein 1, mitochondrial isoform X1 [Sesamum indicum]	--	A0A2I4DMW0_9ROSI SubName: Full=mechanosensitive ion channel protein 1, mitochondrial {ECO:0000313|RefSeq:XP_018808493.1, ECO:0000313|RefSeq:XP_018808494.1, ECO:0000313|RefSeq:XP_018808495.1};	--	--	--
Cluster-2043.0	--	--	--	--	--	--	Deltamethrin resistance
Cluster-2044.1	--	Photosystem II [Handroanthus impetiginosus]	PPD5_ARATH RecName: Full=PsbP domain-containing protein 5, chloroplastic; AltName: Full=OEC23-like protein 6; AltName: Full=PsbP-related thylakoid lumenal protein 4; AltName: Full=Thylakoid lumenal 35.8 kDa protein; Flags: Precursor;	A0A2G9FWQ0_9LAMI SubName: Full=Photosystem II {ECO:0000313|EMBL:PIM97482.1}; EC=1.10.3.9 {ECO:0000313|EMBL:PIM97482.1};	--	GO:0009507,chloroplast; GO:0009543,chloroplast thylakoid lumen; GO:0009535,chloroplast thylakoid membrane; GO:0019898,extrinsic component of membrane; GO:0009654,photosystem II oxygen evolving complex; GO:0009579,thylakoid; GO:0031977,thylakoid lumen; GO:0005509,calcium ion binding; GO:0015979,photosynthesis	PsbP
Cluster-2045.0	--	--	--	--	--	--	--
Cluster-2046.0	--	predicted protein [Micromonas commoda]	--	C1FIV1_MICCC SubName: Full=Uncharacterized protein {ECO:0000313|EMBL:ACO70482.1};	--	--	Tetratricopeptide repeat
Cluster-2047.0	K01866 tyrosyl-tRNA synthetase [EC:6.1.1.1] | (RefSeq) tyrosine--tRNA ligase, cytoplasmic-like (A)	tyrosine--trna ligase, cytoplasmic [Quercus suber]	--	D8M9P6_BLAHO RecName: Full=Tyrosine--tRNA ligase {ECO:0000256|RuleBase:RU361234}; EC=6.1.1.1 {ECO:0000256|RuleBase:RU361234}; AltName: Full=Tyrosyl-tRNA synthetase {ECO:0000256|RuleBase:RU361234};	Tyrosyl-tRNA synthetase, cytoplasmic	GO:0005737,cytoplasm; GO:0005524,ATP binding; GO:0000049,tRNA binding; GO:0004831,tyrosine-tRNA ligase activity; GO:0006437,tyrosyl-tRNA aminoacylation	tRNA synthetases class I (W and Y)
Cluster-2047.1	K01866 tyrosyl-tRNA synthetase [EC:6.1.1.1] | (RefSeq) tyrosine--tRNA ligase, cytoplasmic-like (A)	tyrosine--trna ligase, cytoplasmic [Quercus suber]	SYM_ORYSJ RecName: Full=Probable methionine--tRNA ligase; EC=6.1.1.10; AltName: Full=Methionyl-tRNA synthetase; Short=MetRS;	A0A1D1ZBK5_9ARAE RecName: Full=Tyrosine--tRNA ligase {ECO:0000256|RuleBase:RU361234}; EC=6.1.1.1 {ECO:0000256|RuleBase:RU361234}; AltName: Full=Tyrosyl-tRNA synthetase {ECO:0000256|RuleBase:RU361234};	Tyrosyl-tRNA synthetase, cytoplasmic	GO:0005829,cytosol; GO:0005524,ATP binding; GO:0004825,methionine-tRNA ligase activity; GO:0000049,tRNA binding; GO:0006431,methionyl-tRNA aminoacylation; GO:0006418,tRNA aminoacylation for protein translation	tRNA synthetases class I (W and Y)
Cluster-2048.0	--	--	--	--	--	--	--
Cluster-2049.0	--	--	--	--	--	--	--
Cluster-205.0	--	--	--	--	--	--	Leucine rich repeat
Cluster-2050.0	K08237 hydroquinone glucosyltransferase [EC:2.4.1.218] | (RefSeq) hydroquinone glucosyltransferase-like (A)	PREDICTED: uncharacterized protein LOC104595553 isoform X1 [Nelumbo nucifera]	--	A0A1U8Q344_NELNU SubName: Full=uncharacterized protein LOC104595553 isoform X2 {ECO:0000313|RefSeq:XP_019053042.1};	--	--	--
Cluster-2051.0	--	interferon-related developmental regulator 1-like [Helianthus annuus]	--	A0A251VS78_HELAN SubName: Full=Putative interferon-related developmental regulator, Armadillo-type fold protein {ECO:0000313|EMBL:OTG38274.1};	Interferon-related protein PC4 like	--	Interferon-related developmental regulator (IFRD)
Cluster-2052.0	K01051 pectinesterase [EC:3.1.1.11] | (RefSeq) pectinesterase-like (A)	PREDICTED: pectinesterase-like [Cicer arietinum]	PME39_ARATH RecName: Full=Probable pectinesterase/pectinesterase inhibitor 39; Includes: RecName: Full=Pectinesterase inhibitor 39; AltName: Full=Pectin methylesterase inhibitor 39; Includes: RecName: Full=Pectinesterase 39; Short=PE 39; EC=3.1.1.11; AltName: Full=Pectin methylesterase 39; Short=AtPME39; Flags: Precursor;	A0A1S2XU20_CICAR RecName: Full=Pectinesterase {ECO:0000256|RuleBase:RU000589}; EC=3.1.1.11 {ECO:0000256|RuleBase:RU000589};	--	GO:0071944,cell periphery; GO:0005618,cell wall; GO:0005576,extracellular region; GO:0045330,aspartyl esterase activity; GO:0030599,pectinesterase activity; GO:0046910,pectinesterase inhibitor activity; GO:0042545,cell wall modification; GO:0050829,defense response to Gram-negative bacterium; GO:0045490,pectin catabolic process	--
Cluster-2054.0	K06119 sulfoquinovosyltransferase [EC:2.4.1.-] | (RefSeq) sulfoquinovosyl transferase SQD2-like (A)	hypothetical protein CDL12_02232 [Handroanthus impetiginosus]	SQD2_ARATH RecName: Full=Sulfoquinovosyl transferase SQD2 {ECO:0000303|PubMed:11960029}; EC=2.4.1.- {ECO:0000305|PubMed:11960029}; AltName: Full=Protein SULFOQUINOVOSYLDIACYLGLYCEROL 2 {ECO:0000303|PubMed:11960029}; AltName: Full=Sulfolipid synthase SQD2 {ECO:0000305|PubMed:11960029}; AltName: Full=UDP-sulfoquinovose: diacylglycerol alpha-sulfoquinovosyltransferase SQD2 {ECO:0000305}; Flags: Prec…	A0A2G9I5L0_9LAMI SubName: Full=Uncharacterized protein {ECO:0000313|EMBL:PIN25045.1};	N-acetylglucosaminyltransferase complex, subunit PIG-A/SPT14, required for phosphatidylinositol biosynthesis/Sulfolipid synthase	GO:0009507,chloroplast; GO:0009941,chloroplast envelope; GO:0031969,chloroplast membrane; GO:0016021,integral component of membrane; GO:0009536,plastid; GO:0008194,UDP-glycosyltransferase activity; GO:0016036,cellular response to phosphate starvation; GO:0009247,glycolipid biosynthetic process; GO:0046506,sulfolipid biosynthetic process	Glycosyl transferases group 1
Cluster-2055.0	--	--	--	--	--	--	--
Cluster-2056.0	--	--	--	--	--	--	--
Cluster-2057.0	--	--	--	--	--	--	--
Cluster-2058.0	--	--	--	--	--	--	--
Cluster-2059.0	--	--	--	--	--	--	Glycine rich protein family
Cluster-206.0	--	--	--	--	--	--	--
Cluster-2060.0	K03521 electron transfer flavoprotein beta subunit | (Kazusa) Lj5g3v1145290.1; - (A)	mitochondrial electron transfer flavoprotein subunit beta [Klebsormidium nitens]	ETFB_ORYSI RecName: Full=Electron transfer flavoprotein subunit beta, mitochondrial; Short=Beta-ETF; Flags: Precursor;	L1IF15_GUITH SubName: Full=Uncharacterized protein {ECO:0000313|EMBL:EKX34445.1, ECO:0000313|EnsemblProtists:EKX34445};	Electron transfer flavoprotein, beta subunit	GO:0005759,mitochondrial matrix; GO:0009055,electron transfer activity	Electron transfer flavoprotein domain
Cluster-2061.0	K00430 peroxidase [EC:1.11.1.7] | (RefSeq) peroxidase 9 (A)	PREDICTED: peroxidase 9 [Erythranthe guttata]	PER9_ARATH RecName: Full=Peroxidase 9; Short=Atperox P9; EC=1.11.1.7; AltName: Full=ATP18a; Flags: Precursor;	A0A022QZY6_ERYGU RecName: Full=Peroxidase {ECO:0000256|RuleBase:RU362060, ECO:0000256|SAAS:SAAS00709852}; EC=1.11.1.7 {ECO:0000256|RuleBase:RU362060, ECO:0000256|SAAS:SAAS00709852};	--	GO:0005576,extracellular region; GO:0020037,heme binding; GO:0046872,metal ion binding; GO:0004601,peroxidase activity; GO:0042744,hydrogen peroxide catabolic process; GO:0006979,response to oxidative stress	--
Cluster-2062.0	--	--	--	--	Uncharacterized conserved protein	--	Uncharacterised protein family (UPF0240)
Cluster-2064.0	--	--	--	--	--	--	--
Cluster-2065.0	--	--	--	--	--	--	--
Cluster-2066.0	--	--	--	--	--	--	--
Cluster-2067.0	--	--	--	--	--	--	Globin
Cluster-2068.0	K00384 thioredoxin reductase (NADPH) [EC:1.8.1.9] | (RefSeq) thioredoxin reductase 1-like (A)	hypothetical protein CDL12_15349 [Handroanthus impetiginosus]	GL118_ARATH RecName: Full=Germin-like protein subfamily 1 member 18; AltName: Full=GLP2a copy 1; Flags: Precursor;	A0A2G9H3G4_9LAMI SubName: Full=Uncharacterized protein {ECO:0000313|EMBL:PIN12043.1};	--	GO:0048046,apoplast; GO:0005618,cell wall; GO:0030145,manganese ion binding; GO:0045735,nutrient reservoir activity	Cupin
Cluster-2069.0	--	hypothetical protein CDL12_12193 [Handroanthus impetiginosus]	--	A0A2G9HCA1_9LAMI SubName: Full=Uncharacterized protein {ECO:0000313|EMBL:PIN15165.1};	--	--	--
Cluster-207.0	--	hypothetical protein F511_34786 [Dorcoceras hygrometricum]	HUTU_TRIRP RecName: Full=Urocanate hydratase; Short=Urocanase; EC=4.2.1.49; AltName: Full=Imidazolonepropionate hydrolase;	W4GC38_9STRA SubName: Full=Urocanate hydratase {ECO:0000313|EMBL:ETV77247.1};	--	GO:0016153,urocanate hydratase activity; GO:0019556,histidine catabolic process to glutamate and formamide; GO:0019557,histidine catabolic process to glutamate and formate	Urocanase Rossmann-like domain
Cluster-2071.0	K23618 acyl-activating enzyme 11/12 [EC:6.2.1.2 6.2.1.-] | (RefSeq) LOW QUALITY PROTEIN: butyrate--CoA ligase AAE11, peroxisomal-like (A)	predicted protein, partial [Hordeum vulgare subsp. vulgare]	4CLL3_ARATH RecName: Full=4-coumarate--CoA ligase-like 3; EC=6.2.1.-;	D7FYL9_ECTSI SubName: Full=Acyl-CoA synthetase {ECO:0000313|EMBL:CBJ32561.1};	Very long-chain acyl-CoA synthetase/fatty acid transporter	GO:0005777,peroxisome; GO:0005524,ATP binding; GO:0016874,ligase activity; GO:0008152,metabolic process	AMP-binding enzyme
Cluster-2072.0	--	--	--	--	--	--	--
Cluster-2073.0	--	--	--	--	--	--	--
Cluster-2074.0	--	hypothetical protein CQW23_33511 [Capsicum baccatum]	--	A0A1E7EJH3_9STRA SubName: Full=Uncharacterized protein {ECO:0000313|EMBL:OEU06058.1};	--	--	--
Cluster-2075.0	K15112 solute carrier family 25 (mitochondrial uncoupling protein), member 27 | (RefSeq) mitochondrial uncoupling protein 3 (A)	PREDICTED: mitochondrial uncoupling protein 3 [Erythranthe guttata]	PUMP3_ARATH RecName: Full=Mitochondrial uncoupling protein 3; Short=AtPUMP3;	A0A022QLF1_ERYGU SubName: Full=Uncharacterized protein {ECO:0000313|EMBL:EYU28786.1};	Mitochondrial fatty acid anion carrier protein/Uncoupling protein	GO:0016021,integral component of membrane; GO:0005743,mitochondrial inner membrane; GO:0022857,transmembrane transporter activity; GO:0006839,mitochondrial transport; GO:0051881,regulation of mitochondrial membrane potential; GO:0009409,response to cold	Mitochondrial carrier protein
Cluster-2076.0	--	ABC transporter G family member 23 [Sesamum indicum]	AB23G_ARATH RecName: Full=ABC transporter G family member 23; Short=ABC transporter ABCG.23; Short=AtABCG23; AltName: Full=Probable white-brown complex homolog protein 24; Short=AtWBC24;	A0A2G9H2D5_9LAMI SubName: Full=Transporter, ABC superfamily (Breast cancer resistance protein) {ECO:0000313|EMBL:PIN11677.1};	Transporter, ABC superfamily (Breast cancer resistance protein)	GO:0016021,integral component of membrane; GO:0005886,plasma membrane; GO:0005524,ATP binding; GO:0042626,ATPase activity, coupled to transmembrane movement of substances	ABC transporter
Cluster-2077.0	--	--	--	--	--	--	--
Cluster-2078.0	K10403 kinesin family member 22 | (RefSeq) kinesin-like protein KIN-10B (A)	kinesin-like protein KIN-10B [Sesamum indicum]	--	A0A022RS21_ERYGU RecName: Full=Kinesin-like protein {ECO:0000256|RuleBase:RU000394};	--	GO:0005874,microtubule; GO:0005524,ATP binding; GO:0008017,microtubule binding; GO:0003777,microtubule motor activity; GO:0007018,microtubule-based movement	--
Cluster-2078.1	K10403 kinesin family member 22 | (RefSeq) kinesin-like protein KIN-10B (A)	kinesin-like protein KIN-10B [Sesamum indicum]	KN10B_ARATH RecName: Full=Kinesin-like protein KIN-10B {ECO:0000305};	A0A022RS21_ERYGU RecName: Full=Kinesin-like protein {ECO:0000256|RuleBase:RU000394};	Kinesin-like protein	GO:0009507,chloroplast; GO:0005871,kinesin complex; GO:0005874,microtubule; GO:0005524,ATP binding; GO:0016887,ATPase activity; GO:0008017,microtubule binding; GO:0003777,microtubule motor activity; GO:0007018,microtubule-based movement	--
Cluster-2079.0	K00921 1-phosphatidylinositol-3-phosphate 5-kinase [EC:2.7.1.150] | (RefSeq) 1-phosphatidylinositol-3-phosphate 5-kinase FAB1B (A)	FAB-like protein, FYVE-domain PI-3,4-kinase [Chlamydomonas reinhardtii]	FAB1B_ARATH RecName: Full=1-phosphatidylinositol-3-phosphate 5-kinase FAB1B; Short=Phosphatidylinositol 3-phosphate 5-kinase; EC=2.7.1.150; AltName: Full=FYVE finger-containing phosphoinositide kinase; AltName: Full=PIKfyve; AltName: Full=Phosphatidylinositol 3-phosphate 5-kinase type III; Short=PIPkin-III; Short=Type III PIP kinase; AltName: Full=Protein FORMS APLOID AND BINUCLEATE CELLS 1B;	F0WNN9_9STRA SubName: Full=Myosinlike protein putative {ECO:0000313|EMBL:CCA22930.1};	Rab5 GTPase effector Rabaptin-5	GO:0005829,cytosol; GO:0005768,endosome; GO:0010008,endosome membrane; GO:0005739,mitochondrion; GO:0000285,1-phosphatidylinositol-3-phosphate 5-kinase activity; GO:0005524,ATP binding; GO:0046872,metal ion binding; GO:0010256,endomembrane system organization; GO:0009555,pollen development; GO:0042147,retrograde transport, endosome to Golgi; GO:0090332,stomatal closure; GO:0007033,vacuole organiz…	FYVE zinc finger
Cluster-208.0	--	--	--	--	--	--	--
Cluster-2080.0	--	--	--	--	--	--	--
Cluster-2081.0	--	--	--	--	--	--	--
Cluster-2082.0	--	--	--	--	--	--	--
Cluster-2083.0	--	PREDICTED: RNA polymerase II-associated protein 3-like isoform X1 [Camelina sativa]	FKB62_ARATH RecName: Full=Peptidyl-prolyl cis-trans isomerase FKBP62; Short=PPIase FKBP62; EC=5.2.1.8; AltName: Full=70 kDa peptidyl-prolyl isomerase; AltName: Full=FK506-binding protein 62; Short=AtFKBP62; AltName: Full=Immunophilin FKBP62; AltName: Full=Peptidylprolyl isomerase ROF1; AltName: Full=Protein ROTAMASE FKBP 1; AltName: Full=Rotamase;	I0J3D9_ARAHH SubName: Full=Tetratricopeptide repeat domain-containing protein {ECO:0000313|EMBL:CCD74499.1};	Uncharacterized conserved protein, contains LRR repeats	GO:0005737,cytoplasm; GO:0005634,nucleus; GO:0005516,calmodulin binding; GO:0005528,FK506 binding; GO:0003755,peptidyl-prolyl cis-trans isomerase activity; GO:0070370,cellular heat acclimation; GO:0061077,chaperone-mediated protein folding	Tetratricopeptide repeat
Cluster-2084.0	--	PREDICTED: uncharacterized protein LOC105954287 [Erythranthe guttata]	--	--	--	--	--
Cluster-2085.0	K00029 malate dehydrogenase (oxaloacetate-decarboxylating)(NADP+) [EC:1.1.1.40] | (RefSeq) NADP-dependent malic enzyme (A)	PREDICTED: NADP-dependent malic enzyme [Pyrus x bretschneideri]	MAOX_POPTR RecName: Full=NADP-dependent malic enzyme; Short=NADP-ME; EC=1.1.1.40;	G4ZH74_PHYSP RecName: Full=Malic enzyme {ECO:0000256|RuleBase:RU003426};	NADP+-dependent malic enzyme	GO:0005737,cytoplasm; GO:0004471,malate dehydrogenase (decarboxylating) (NAD+) activity; GO:0004473,malate dehydrogenase (decarboxylating) (NADP+) activity; GO:0046872,metal ion binding; GO:0051287,NAD binding; GO:0008948,oxaloacetate decarboxylase activity	Malic enzyme, NAD binding domain
Cluster-2086.0	--	--	--	--	--	--	--
Cluster-2087.0	K07941 ADP-ribosylation factor 6 | (RefSeq) ADP-ribosylation factor 6-like (A)	adp-ribosylation factor 6 [Quercus suber]	ARF1_CHLRE RecName: Full=ADP-ribosylation factor 1;	A0A1D1Y1X7_9ARAE SubName: Full=ADP-ribosylation factor 6 {ECO:0000313|EMBL:JAT48643.1};	GTP-binding ADP-ribosylation factor Arf6 (dArf3)	GO:0005794,Golgi apparatus; GO:0005525,GTP binding; GO:0015031,protein transport; GO:0007264,small GTPase mediated signal transduction; GO:0016192,vesicle-mediated transport	ADP-ribosylation factor family
Cluster-2088.0	--	--	--	--	--	--	--
Cluster-2089.0	--	--	--	--	--	--	--
Cluster-209.0	--	--	--	--	--	--	--
Cluster-2090.0	K01539 sodium/potassium-transporting ATPase subunit alpha [EC:3.6.3.9] | (RefSeq) hypothetical protein (A)	uncharacterized protein LOC111385885 isoform X1 [Olea europaea var. sylvestris]	--	A0A022RZ75_ERYGU SubName: Full=Uncharacterized protein {ECO:0000313|EMBL:EYU45359.1};	--	GO:0016021,integral component of membrane	--
Cluster-2091.0	K20628 expansin | (RefSeq) expansin-B17 (A)	hypothetical protein CDL12_01525 [Handroanthus impetiginosus]	EXLA1_ARATH RecName: Full=Expansin-like A1; Short=At-EXPL1; Short=AtEXLA1; Short=AtEXPL1; AltName: Full=Ath-ExpBeta-2.1; Flags: Precursor;	A0A2G9I7K5_9LAMI SubName: Full=Uncharacterized protein {ECO:0000313|EMBL:PIN25731.1};	--	GO:0005618,cell wall; GO:0005576,extracellular region; GO:0005794,Golgi apparatus; GO:0016021,integral component of membrane; GO:0009505,plant-type cell wall; GO:0009506,plasmodesma	Lytic transglycolase
Cluster-2091.1	--	expansin-like A2 [Durio zibethinus]	EXLA1_ARATH RecName: Full=Expansin-like A1; Short=At-EXPL1; Short=AtEXLA1; Short=AtEXPL1; AltName: Full=Ath-ExpBeta-2.1; Flags: Precursor;	A0A1R3IBR9_COCAP SubName: Full=Major pollen allergen Lol pI {ECO:0000313|EMBL:OMO79995.1};	--	GO:0005618,cell wall; GO:0005576,extracellular region; GO:0005794,Golgi apparatus; GO:0016021,integral component of membrane; GO:0009505,plant-type cell wall; GO:0009506,plasmodesma	--
Cluster-2092.0	--	--	NIA1_SOYBN RecName: Full=Inducible nitrate reductase [NADH] 1; Short=NR; EC=1.7.1.1;	F0Y528_AURAN SubName: Full=Uncharacterized protein {ECO:0000313|EMBL:EGB09420.1}; Flags: Fragment;	NADH-cytochrome b-5 reductase	GO:0005829,cytosol; GO:0020037,heme binding; GO:0030151,molybdenum ion binding; GO:0043546,molybdopterin cofactor binding; GO:0009703,nitrate reductase (NADH) activity; GO:0050464,nitrate reductase (NADPH) activity; GO:0042128,nitrate assimilation; GO:0006809,nitric oxide biosynthetic process	--
Cluster-2093.0	--	--	--	--	Predicted component of DNA replication checkpoint response mechanism (S-M checkpoint)	--	Caffeine-induced death protein 2
Cluster-2094.0	--	transcription factor bHLH61-like isoform X1 [Olea europaea var. sylvestris]	BH061_ARATH RecName: Full=Transcription factor bHLH61; AltName: Full=Basic helix-loop-helix protein 61; Short=AtbHLH61; Short=bHLH 61; AltName: Full=Transcription factor EN 46; AltName: Full=bHLH transcription factor bHLH061;	A0A1U7ZXF6_NELNU SubName: Full=uncharacterized protein LOC104597218 isoform X1 {ECO:0000313|RefSeq:XP_010256961.1};	--	GO:0005634,nucleus; GO:0003677,DNA binding; GO:0003700,DNA-binding transcription factor activity; GO:0046983,protein dimerization activity; GO:0006355,regulation of transcription, DNA-templated; GO:0006351,transcription, DNA-templated	AT-hook-containing transcription factor
Cluster-2095.0	--	PREDICTED: protein TONSOKU isoform X3 [Erythranthe guttata]	TONS_ARATH RecName: Full=Protein TONSOKU; AltName: Full=Protein BRUSHY 1; AltName: Full=Protein MGOUN 3;	A0A022R3U0_ERYGU SubName: Full=Uncharacterized protein {ECO:0000313|EMBL:EYU34886.1};	FOG: TPR repeat	GO:0016020,membrane; GO:0005654,nucleoplasm; GO:0005634,nucleus; GO:0051301,cell division; GO:0016569,covalent chromatin modification; GO:0000086,G2/M transition of mitotic cell cycle; GO:0009933,meristem structural organization; GO:0009934,regulation of meristem structural organization	N-acetyltransferase B complex (NatB) non catalytic subunit
Cluster-2096.0	--	--	--	--	--	--	--
Cluster-2097.0	K08770 ubiquitin C | (RefSeq) hypothetical protein (A)	hypothetical protein PHAVU_003G123500g [Phaseolus vulgaris]	UBIQP_PHYIN RecName: Full=Polyubiquitin; Contains: RecName: Full=Ubiquitin; Flags: Precursor;	A0A0P1AB81_9STRA SubName: Full=Ubiquitin-40s ribosomal protein s27a {ECO:0000313|EMBL:CEG38161.1};	Ubiquitin and ubiquitin-like proteins	GO:0005737,cytoplasm; GO:0005634,nucleus	Ubiquitin family
Cluster-2098.0	--	--	--	--	--	--	--
Cluster-2099.0	--	PREDICTED: uncharacterized protein LOC109147346 [Ipomoea nil]	--	A0A1U8MZJ4_GOSHI SubName: Full=uncharacterized protein LOC107943043 {ECO:0000313|RefSeq:XP_016732262.1};	--	--	--
Cluster-21.0	--	--	--	--	--	--	--
Cluster-210.0	--	--	--	--	--	--	--
Cluster-2100.0	--	--	--	--	--	--	--
Cluster-2101.0	--	--	--	--	--	--	--
Cluster-2102.0	--	--	--	--	--	--	--
Cluster-2102.1	K03283 heat shock 70kDa protein 1/2/6/8 | (RefSeq) heat shock cognate 70 kDa protein (A)	Heat shock cognate 70 kDa protein [Zostera marina]	HSP70_ACHKL RecName: Full=Heat shock 70 kDa protein;	B6VD12_UNDPI SubName: Full=Heat shock protein 70 {ECO:0000313|EMBL:ACJ05914.1};	Molecular chaperones HSP70/HSC70, HSP70 superfamily	GO:0005524,ATP binding	--
Cluster-2103.0	--	--	--	--	--	--	--
Cluster-2104.0	--	hypothetical protein CDL12_03442 [Handroanthus impetiginosus]	--	A0A2G9I2K9_9LAMI SubName: Full=Uncharacterized protein {ECO:0000313|EMBL:PIN23840.1};	--	--	--
Cluster-2105.0	--	--	--	--	--	--	--
Cluster-2106.0	K15040 voltage-dependent anion channel protein 2 | (RefSeq) outer plastidial membrane protein porin-like (A)	Outer plastidial membrane protein porin [Glycine soja]	VDAC5_ORYSJ RecName: Full=Mitochondrial outer membrane protein porin 5; AltName: Full=Voltage-dependent anion-selective channel protein 5; Short=OsVDAC5;	A0A1D1YA62_9ARAE SubName: Full=Voltage-dependent anion-selective channel protein 2 {ECO:0000313|EMBL:JAT51532.1};	Porin/voltage-dependent anion-selective channel protein	GO:0005741,mitochondrial outer membrane; GO:0046930,pore complex; GO:0015288,porin activity; GO:0008308,voltage-gated anion channel activity	Eukaryotic porin
Cluster-2108.0	--	--	--	--	Alpha-macroglobulin	--	--
Cluster-2109.0	--	--	--	--	--	--	--
Cluster-211.0	--	--	--	--	--	--	--
Cluster-2110.0	--	--	--	--	--	--	--
Cluster-2111.0	K04565 superoxide dismutase, Cu-Zn family [EC:1.15.1.1] | (RefSeq) superoxide dismutase [Cu-Zn] 2 (A)	superoxide dismutase [Cu-Zn]	SODC2_MAIZE RecName: Full=Superoxide dismutase [Cu-Zn] 2; EC=1.15.1.1;	K3ZXQ6_SETIT RecName: Full=Superoxide dismutase [Cu-Zn] {ECO:0000256|RuleBase:RU000393}; EC=1.15.1.1 {ECO:0000256|RuleBase:RU000393};	Cu2+/Zn2+ superoxide dismutase SOD1	GO:0005737,cytoplasm; GO:0046872,metal ion binding; GO:0004784,superoxide dismutase activity	Copper/zinc superoxide dismutase (SODC)
Cluster-2112.0	--	--	--	--	Molecular chaperone (DnaJ superfamily)	--	--
Cluster-2113.0	K00665 fatty acid synthase, animal type [EC:2.3.1.85] | (RefSeq) hypothetical protein (A)	hypothetical protein COCSUDRAFT_49000 [Coccomyxa subellipsoidea C-169]	--	I0YL01_COCSC SubName: Full=Uncharacterized protein {ECO:0000313|EMBL:EIE19070.1};	Animal-type fatty acid synthase and related proteins	GO:0016021,integral component of membrane; GO:0016491,oxidoreductase activity; GO:0031177,phosphopantetheine binding	Beta-ketoacyl synthase, N-terminal domain
Cluster-2114.0	--	--	--	--	TBP-associated transcription factor Prodos	--	Transcription factor TFIID complex subunit 8 C-term
Cluster-2115.0	K11097 small nuclear ribonucleoprotein E | (RefSeq) small nuclear ribonucleoprotein E-like (A)	PREDICTED: small nuclear ribonucleoprotein E-like [Cicer arietinum]	--	L1I9L9_GUITH SubName: Full=Small nuclear ribonucleoprotein-like protein {ECO:0000313|EMBL:EKX32604.1};	Small nuclear ribonucleoprotein E	GO:0005681,spliceosomal complex; GO:0019013,viral nucleocapsid; GO:0000398,mRNA splicing, via spliceosome	--
Cluster-2116.0	--	--	--	--	--	--	--
Cluster-2117.0	K13506 glycerol-3-phosphate O-acyltransferase 3/4 [EC:2.3.1.15] | (RefSeq) phospholipid/glycerol acyltransferase family protein (A)	PREDICTED: glycerol-3-phosphate acyltransferase 3 [Fragaria vesca subsp. vesca]	GPAT9_ARATH RecName: Full=Glycerol-3-phosphate acyltransferase 9 {ECO:0000303|PubMed:19539490}; Short=AtGPAT9 {ECO:0000303|PubMed:19539490}; EC=2.3.1.15 {ECO:0000269|PubMed:26586834, ECO:0000269|PubMed:27325892};	M2XSJ5_GALSU SubName: Full=Phospholipid/glycerol acyltransferase family protein {ECO:0000313|EMBL:EME26369.1};	Predicted phosphate acyltransferase, contains PlsC domain	GO:0005783,endoplasmic reticulum; GO:0005789,endoplasmic reticulum membrane; GO:0016021,integral component of membrane; GO:0016020,membrane; GO:0005886,plasma membrane; GO:0004366,glycerol-3-phosphate O-acyltransferase activity; GO:0043621,protein self-association; GO:0102420,sn-1-glycerol-3-phosphate C16:0-DCA-CoA acyl transferase activity; GO:0006651,diacylglycerol biosynthetic process; GO:0006…	Acyltransferase
Cluster-2118.0	K09286 EREBP-like factor | (RefSeq) dehydration-responsive element-binding protein 1B (A)	PREDICTED: dehydration-responsive element-binding protein 1B-like [Erythranthe guttata]	DRE1C_ARATH RecName: Full=Dehydration-responsive element-binding protein 1C; Short=Protein DREB1C; AltName: Full=C-repeat/dehydration-responsive element-binding factor 2; Short=C-repeat-binding factor 2; Short=CRT/DRE-binding factor 2;	A0A022PT32_ERYGU SubName: Full=Uncharacterized protein {ECO:0000313|EMBL:EYU19512.1};	--	GO:0005634,nucleus; GO:0003700,DNA-binding transcription factor activity; GO:0043565,sequence-specific DNA binding; GO:0009631,cold acclimation; GO:0009409,response to cold; GO:0006351,transcription, DNA-templated	--
Cluster-2119.0	--	--	--	--	--	--	--
Cluster-212.0	--	--	--	--	--	--	--
Cluster-2120.0	K23568 ER membrane protein complex subunit 7 | (RefSeq) ER membrane protein complex subunit 7 homolog isoform X1 (A)	unknown [Medicago truncatula]	Y4213_ARATH RecName: Full=ER membrane protein complex subunit 7 homolog; Flags: Precursor;	A0A1D1ZK50_9ARAE SubName: Full=UPF0480 protein C35D10.1 {ECO:0000313|EMBL:JAT67191.1}; Flags: Fragment;	Predicted membrane protein	GO:0005783,endoplasmic reticulum; GO:0072546,ER membrane protein complex; GO:0030246,carbohydrate binding	Protein of unknown function (DUF2012)
Cluster-2120.1	K23568 ER membrane protein complex subunit 7 | (GenBank) ER membrane protein complex subunit-like protein (A)	unknown [Medicago truncatula]	Y4213_ARATH RecName: Full=ER membrane protein complex subunit 7 homolog; Flags: Precursor;	I3S6D8_MEDTR SubName: Full=Uncharacterized protein {ECO:0000313|EMBL:AFK35830.1};	Predicted membrane protein	GO:0005783,endoplasmic reticulum; GO:0072546,ER membrane protein complex; GO:0030246,carbohydrate binding	Protein of unknown function (DUF2012)
Cluster-2121.0	--	--	--	--	--	--	--
Cluster-2122.0	--	--	--	--	--	--	--
Cluster-2123.0	--	--	--	--	--	--	--
Cluster-2124.0	--	--	--	--	--	--	--
Cluster-2125.0	--	--	--	--	--	--	--
Cluster-2126.0	--	uncharacterized protein LOC105156351 [Sesamum indicum]	--	A0A2G9I1R1_9LAMI SubName: Full=Uncharacterized protein {ECO:0000313|EMBL:PIN23699.1};	--	--	--
Cluster-2127.0	--	--	--	--	--	--	--
Cluster-2128.0	K14780 ATP-dependent RNA helicase DHX37/DHR1 [EC:3.6.4.13] | (RefSeq) ATP-dependent RNA helicase DEAH13-like isoform X1 (A)	Galactosyltransferase [Handroanthus impetiginosus]	--	A0A2G9GH37_9LAMI SubName: Full=Galactosyltransferase {ECO:0000313|EMBL:PIN04613.1}; EC=2.4.1.122 {ECO:0000313|EMBL:PIN04613.1};	Galactosyltransferases	GO:0016263,glycoprotein-N-acetylgalactosamine 3-beta-galactosyltransferase activity	--
Cluster-2129.0	--	--	--	--	--	--	--
Cluster-213.0	--	--	--	--	--	--	--
Cluster-2130.0	K01507 inorganic pyrophosphatase [EC:3.6.1.1] | (RefSeq) soluble inorganic pyrophosphatase 1 (A)	PREDICTED: soluble inorganic pyrophosphatase 1 [Eucalyptus grandis]	IPYR1_ARATH RecName: Full=Soluble inorganic pyrophosphatase 1 {ECO:0000303|PubMed:15135060}; EC=3.6.1.1 {ECO:0000269|Ref.9}; AltName: Full=Pyrophosphate phospho-hydrolase 1 {ECO:0000303|PubMed:15135060}; Short=PPase 1 {ECO:0000303|PubMed:15135060};	A0A059C0M9_EUCGR SubName: Full=Uncharacterized protein {ECO:0000313|EMBL:KCW71450.1};	Inorganic pyrophosphatase/Nucleosome remodeling factor, subunit NURF38	GO:0005737,cytoplasm; GO:0005829,cytosol; GO:0005634,nucleus; GO:0004427,inorganic diphosphatase activity; GO:0000287,magnesium ion binding; GO:0019915,lipid storage; GO:0006796,phosphate-containing compound metabolic process	Inorganic pyrophosphatase
Cluster-2131.0	--	--	--	--	--	--	--
Cluster-2132.0	--	--	--	--	--	--	--
Cluster-2133.0	--	--	--	--	--	--	TPR repeat
Cluster-2134.0	K00002 alcohol dehydrogenase (NADP+) [EC:1.1.1.2] | (RefSeq) aldo-keto reductase family 4 member C9-like (A)	uncharacterized protein LOC105155573 [Sesamum indicum]	--	A0A2G9IBH8_9LAMI SubName: Full=Uncharacterized protein {ECO:0000313|EMBL:PIN27093.1};	--	--	Protein of unknown function (DUF1442)
Cluster-2135.0	K02969 small subunit ribosomal protein S20e | (RefSeq) 40S ribosomal protein S20-1-like (A)	predicted protein [Hordeum vulgare subsp. vulgare]	RS202_ARATH RecName: Full=40S ribosomal protein S20-2;	A0A1D1YZT5_9ARAE SubName: Full=40S ribosomal protein S20 {ECO:0000313|EMBL:JAT60116.1};	40S ribosomal protein S20	GO:0005618,cell wall; GO:0005829,cytosol; GO:0022626,cytosolic ribosome; GO:0022627,cytosolic small ribosomal subunit; GO:0016020,membrane; GO:0005730,nucleolus; GO:0009506,plasmodesma; GO:0042788,polysomal ribosome; GO:0003729,mRNA binding; GO:0003735,structural constituent of ribosome; GO:0002181,cytoplasmic translation	--
Cluster-2136.0	K03934 NADH dehydrogenase (ubiquinone) Fe-S protein 1 [EC:1.6.5.3 1.6.99.3] | (RefSeq) hypothetical protein (A)	predicted protein [Micromonas pusilla CCMP1545]	NDUS1_ARATH RecName: Full=NADH dehydrogenase [ubiquinone] iron-sulfur protein 1, mitochondrial; EC=1.6.5.3; EC=1.6.99.3; AltName: Full=Protein EMBRYO DEFECTIVE 1467; Flags: Precursor;	C1N5P8_MICPC SubName: Full=Predicted protein {ECO:0000313|EMBL:EEH52536.1};	NADH-ubiquinone oxidoreductase, NDUFS1/75 kDa subunit	GO:0009507,chloroplast; GO:0031966,mitochondrial membrane; GO:0005747,mitochondrial respiratory chain complex I; GO:0005739,mitochondrion; GO:0045271,respiratory chain complex I; GO:0051537,2 iron, 2 sulfur cluster binding; GO:0051539,4 iron, 4 sulfur cluster binding; GO:0009055,electron transfer activity; GO:0051536,iron-sulfur cluster binding; GO:0046872,metal ion binding; GO:0008137,NADH dehyd…	Molybdopterin oxidoreductase
Cluster-2137.0	--	--	--	--	--	--	--
Cluster-2138.0	K03031 26S proteasome regulatory subunit N12 | (RefSeq) 26S proteasome non-ATPase regulatory subunit 8 homolog A (A)	PREDICTED: 26S proteasome non-ATPase regulatory subunit 8 homolog A [Brachypodium distachyon]	PSD8A_ARATH RecName: Full=26S proteasome non-ATPase regulatory subunit 8 homolog A; AltName: Full=26S proteasome regulatory subunit RPN12a {ECO:0000303|PubMed:14623884}; Short=AtRPN12a {ECO:0000303|PubMed:14623884}; AltName: Full=26S proteasome regulatory subunit S14 homolog A;	A0A1D1Y2U9_9ARAE SubName: Full=26S proteasome non-ATPase regulatory subunit 8 {ECO:0000313|EMBL:JAT48941.1};	26S proteasome regulatory complex, subunit RPN12/PSMD8	GO:0009941,chloroplast envelope; GO:0005829,cytosol; GO:0005634,nucleus; GO:0000502,proteasome complex; GO:0008541,proteasome regulatory particle, lid subcomplex; GO:0048825,cotyledon development; GO:0009736,cytokinin-activated signaling pathway; GO:0009908,flower development; GO:0048366,leaf development; GO:0048528,post-embryonic root development; GO:0043248,proteasome assembly; GO:0043161,prote…	CSN8/PSMD8/EIF3K family
Cluster-2139.0	K22544 deoxynucleoside triphosphate triphosphohydrolase SAMHD1 [EC:3.1.5.-] | (RefSeq) hypothetical protein (A)	predicted protein [Bathycoccus prasinos]	--	K8EA14_9CHLO SubName: Full=Uncharacterized protein {ECO:0000313|EMBL:CCO14652.1};	Metal-dependent phosphohydrolase	--	--
Cluster-214.0	--	--	--	--	--	--	--
Cluster-214.1	--	hypothetical protein CDL12_29357 [Handroanthus impetiginosus]	FDL1_ARATH RecName: Full=F-box/FBD/LRR-repeat protein At1g13570;	A0A2G9FYL7_9LAMI SubName: Full=Uncharacterized protein {ECO:0000313|EMBL:PIM98166.1};	--	--	--
Cluster-214.2	--	F-box/FBD/LRR-repeat protein At1g13570-like [Sesamum indicum]	--	A0A068UBP3_COFCA SubName: Full=Uncharacterized protein {ECO:0000313|EMBL:CDP05667.1};	--	--	FBD
Cluster-2140.0	K01051 pectinesterase [EC:3.1.1.11] | (RefSeq) putative pectinesterase/pectinesterase inhibitor 22 (A)	Pectinesterase [Handroanthus impetiginosus]	--	A0A2G9GI35_9LAMI RecName: Full=Pectinesterase {ECO:0000256|RuleBase:RU000589}; EC=3.1.1.11 {ECO:0000256|RuleBase:RU000589};	--	GO:0030599,pectinesterase activity	--
Cluster-2141.0	K14175 (3S,6E)-nerolidol synthase [EC:4.2.3.48] | (RefSeq) (3S,6E)-nerolidol synthase 1-like (A)	uncharacterized protein LOC105173330 [Sesamum indicum]	--	A0A1Q3BXW8_CEPFO SubName: Full=Rve domain-containing protein/RVT_3 domain-containing protein {ECO:0000313|EMBL:GAV72761.1};	FOG: Transposon-encoded proteins with TYA, reverse transcriptase, integrase domains in various combinations	GO:0003676,nucleic acid binding; GO:0004523,RNA-DNA hybrid ribonuclease activity; GO:0015074,DNA integration	RNase H-like domain found in reverse transcriptase
Cluster-2142.0	--	--	--	--	--	--	--
Cluster-2143.0	--	--	--	--	--	--	--
Cluster-2144.0	--	--	--	--	--	--	--
Cluster-2145.0	--	--	--	--	--	--	--
Cluster-2146.0	--	--	--	--	--	--	--
Cluster-2147.0	--	--	--	--	--	--	--
Cluster-2148.0	--	--	--	A0A1D1Z8T0_9ARAE SubName: Full=NADH dehydrogenase [ubiquinone] 1 alpha subcomplex subunit 4 {ECO:0000313|EMBL:JAT63303.1}; Flags: Fragment;	--	GO:0016021,integral component of membrane	--
Cluster-2149.0	--	--	--	--	--	--	--
Cluster-215.0	--	--	--	--	--	--	--
Cluster-2150.0	--	CRM-domain containing factor CFM2, chloroplastic [Sesamum indicum]	CFM2_ARATH RecName: Full=CRM-domain containing factor CFM2, chloroplastic {ECO:0000305}; AltName: Full=Protein CRM FAMILY MEMBER 2 {ECO:0000303|PubMed:18065687}; Short=AtCFM2 {ECO:0000303|PubMed:18065687}; Flags: Precursor;	A0A022RXB8_ERYGU SubName: Full=Uncharacterized protein {ECO:0000313|EMBL:EYU44699.1};	Poly(A)-specific exoribonuclease PARN	GO:0009570,chloroplast stroma; GO:0030529,NA; GO:0009532,plastid stroma; GO:0003723,RNA binding; GO:0000372,Group I intron splicing; GO:0000373,Group II intron splicing; GO:0006397,mRNA processing	MarR family
Cluster-2150.1	--	PREDICTED: CRM-domain containing factor CFM2, chloroplastic [Solanum lycopersicum]	CFM2_ARATH RecName: Full=CRM-domain containing factor CFM2, chloroplastic {ECO:0000305}; AltName: Full=Protein CRM FAMILY MEMBER 2 {ECO:0000303|PubMed:18065687}; Short=AtCFM2 {ECO:0000303|PubMed:18065687}; Flags: Precursor;	K4BBN2_SOLLC SubName: Full=Uncharacterized protein {ECO:0000313|EnsemblPlants:Solyc02g087250.2.1};	Poly(A)-specific exoribonuclease PARN	GO:0009570,chloroplast stroma; GO:0030529,NA; GO:0009532,plastid stroma; GO:0003723,RNA binding; GO:0000372,Group I intron splicing; GO:0000373,Group II intron splicing; GO:0006397,mRNA processing	--
Cluster-2151.0	--	PREDICTED: keratinocyte-associated protein 2-like [Brassica oleracea var. oleracea]	--	A0A1D1YRQ6_9ARAE SubName: Full=Protein KRTCAP2 {ECO:0000313|EMBL:JAT57345.1}; Flags: Fragment;	Uncharacterized conserved protein	GO:0016021,integral component of membrane	Keratinocyte-associated protein 2
Cluster-2152.0	--	--	--	--	--	--	STI1 domain
Cluster-2153.0	--	--	--	--	--	--	--
Cluster-2154.0	K03593 ATP-binding protein involved in chromosome partitioning | (RefSeq) hypothetical protein (A)	hypothetical protein AXG93_1217s1000 [Marchantia polymorpha subsp. ruderalis]	NBP35_ARATH RecName: Full=Cytosolic Fe-S cluster assembly factor NBP35 {ECO:0000255|HAMAP-Rule:MF_03038}; AltName: Full=Nucleotide binding protein 35; Short=AtNBP35;	A0A176VSU4_MARPO RecName: Full=Cytosolic Fe-S cluster assembly factor NBP35 {ECO:0000256|HAMAP-Rule:MF_03038};	Predicted ATPase, nucleotide-binding	GO:0005829,cytosol; GO:0051539,4 iron, 4 sulfur cluster binding; GO:0005524,ATP binding; GO:0051536,iron-sulfur cluster binding; GO:0046872,metal ion binding; GO:0042803,protein homodimerization activity; GO:0016226,iron-sulfur cluster assembly	NUBPL iron-transfer P-loop NTPase
Cluster-2156.0	--	--	--	--	Nuclear envelope protein lamin, intermediate filament superfamily	--	Intermediate filament protein
Cluster-2157.0	K01455 formamidase [EC:3.5.1.49] | (RefSeq) uncharacterized LOC101752872 (A)	hypothetical protein CDL12_20023 [Handroanthus impetiginosus]	PP286_ARATH RecName: Full=Pentatricopeptide repeat-containing protein At3g58590;	A0A2G9GQB7_9LAMI SubName: Full=Uncharacterized protein {ECO:0000313|EMBL:PIN07412.1};	FOG: PPR repeat	GO:0043231,intracellular membrane-bounded organelle; GO:0004519,endonuclease activity; GO:0003723,RNA binding; GO:0009451,RNA modification	--
Cluster-2157.1	K23541 Ca2+/H+ antiporter, TMEM165/GDT1 family | (RefSeq) putative pentatricopeptide repeat-containing protein At3g23330 (A)	pentatricopeptide repeat-containing protein At3g58590 [Sesamum indicum]	PP286_ARATH RecName: Full=Pentatricopeptide repeat-containing protein At3g58590;	A0A2G9GQB7_9LAMI SubName: Full=Uncharacterized protein {ECO:0000313|EMBL:PIN07412.1};	FOG: PPR repeat	GO:0043231,intracellular membrane-bounded organelle; GO:0004519,endonuclease activity; GO:0003723,RNA binding; GO:0009451,RNA modification	PPR repeat family
Cluster-2157.2	--	PREDICTED: UPF0481 protein At3g47200 [Vitis vinifera]	Y3720_ARATH RecName: Full=UPF0481 protein At3g47200;	F6HJ92_VITVI SubName: Full=Uncharacterized protein {ECO:0000313|EMBL:CCB52290.1};	--	GO:0016021,integral component of membrane; GO:0005886,plasma membrane	--
Cluster-2158.0	--	--	--	--	--	--	--
Cluster-2159.0	K11593 eukaryotic translation initiation factor 2C | (RefSeq) protein argonaute 1A-like (A)	hypothetical protein VITISV_001478 [Vitis vinifera]	POLR1_ARATH RecName: Full=Retrovirus-related Pol polyprotein from transposon RE1; AltName: Full=Retro element 1 {ECO:0000303|PubMed:10689195}; Short=AtRE1 {ECO:0000303|PubMed:10689195}; Includes: RecName: Full=Protease RE1; EC=3.4.23.-; Includes: RecName: Full=Reverse transcriptase RE1; EC=2.7.7.49; Includes: RecName: Full=Endonuclease RE1;	A5CBM0_VITVI SubName: Full=Uncharacterized protein {ECO:0000313|EMBL:CAN71108.1};	FOG: Transposon-encoded proteins with TYA, reverse transcriptase, integrase domains in various combinations	GO:0004190,aspartic-type endopeptidase activity; GO:0004519,endonuclease activity; GO:0046872,metal ion binding; GO:0003676,nucleic acid binding; GO:0003964,RNA-directed DNA polymerase activity; GO:0015074,DNA integration; GO:0006310,DNA recombination	--
Cluster-216.0	--	--	--	--	--	--	--
Cluster-2160.0	--	--	--	--	--	--	--
Cluster-2160.1	--	--	--	--	--	--	--
Cluster-2161.0	K01568 pyruvate decarboxylase [EC:4.1.1.1] | (RefSeq) pyruvate decarboxylase 2-like isoform X1 (A)	Thiamine pyrophosphate-requiring enzyme [Handroanthus impetiginosus]	PDC2_TOBAC RecName: Full=Pyruvate decarboxylase 2; Short=NtPDC2; EC=4.1.1.1;	A0A2G9GHP5_9LAMI SubName: Full=Thiamine pyrophosphate-requiring enzyme {ECO:0000313|EMBL:PIN04808.1}; EC=4.1.1.1 {ECO:0000313|EMBL:PIN04808.1};	Thiamine pyrophosphate-requiring enzyme	GO:0000287,magnesium ion binding; GO:0004737,pyruvate decarboxylase activity; GO:0030976,thiamine pyrophosphate binding	Thiamine pyrophosphate enzyme, C-terminal TPP binding domain
Cluster-2162.0	--	--	--	--	AAA+-type ATPase	--	--
Cluster-2163.0	--	LRR receptor-like serine/threonine-protein kinase GSO1 [Sesamum indicum]	--	A0A2G3CYB0_CAPCH SubName: Full=Uncharacterized protein {ECO:0000313|EMBL:PHU23730.1};	--	--	Leucine rich repeat
Cluster-2164.0	--	--	--	--	--	--	--
Cluster-2165.0	--	trihelix transcription factor GT-3b-like [Sesamum indicum]	--	A0A2G9H9F7_9LAMI SubName: Full=Transcription factor GT-2 {ECO:0000313|EMBL:PIN14155.1};	--	--	--
Cluster-2166.0	--	--	--	--	--	--	--
Cluster-2167.0	--	--	--	--	--	--	--
Cluster-2168.0	K05841 sterol 3beta-glucosyltransferase [EC:2.4.1.173] | (RefSeq) sterol 3-beta-glucosyltransferase UGT80A2-like (A)	PREDICTED: sterol 3-beta-glucosyltransferase UGT80A2-like [Nicotiana tomentosiformis]	U80A2_ARATH RecName: Full=Sterol 3-beta-glucosyltransferase UGT80A2; EC=2.4.1.173; AltName: Full=UDP-glucose:sterol glucosyltransferase 80A2;	A0A1S3YEP1_TOBAC SubName: Full=sterol 3-beta-glucosyltransferase UGT80A2-like {ECO:0000313|RefSeq:XP_016450663.1, ECO:0000313|RefSeq:XP_016450665.1};	UDP-glucuronosyl and UDP-glucosyl transferase	GO:0043231,intracellular membrane-bounded organelle; GO:0016020,membrane; GO:0005886,plasma membrane; GO:0051507,beta-sitosterol UDP-glucosyltransferase activity; GO:0102203,brassicasterol glucosyltransferase activity; GO:0102205,cholesterol allpha-glucosyltransferase activity; GO:0080043,quercetin 3-O-glucosyltransferase activity; GO:0080044,quercetin 7-O-glucosyltransferase activity; GO:0102202…	--
Cluster-2169.0	--	--	--	--	--	--	Major ampullate spidroin 1 and 2
Cluster-217.0	--	--	--	--	--	--	--
Cluster-2170.0	--	--	--	--	--	--	Programmed cell death protein 7
Cluster-2171.0	--	--	--	--	--	--	--
Cluster-2173.0	--	--	--	--	--	--	--
Cluster-2174.0	--	--	--	--	Chromatin remodeling complex RSC, subunit RSC1/Polybromo and related proteins	--	--
Cluster-2175.0	K14411 RNA-binding protein Musashi | (RefSeq) heterogeneous nuclear ribonucleoprotein A1/A3 (A)	RRM_1 domain-containing protein/RRM_6 domain-containing protein, partial [Cephalotus follicularis]	RBP1_ARATH RecName: Full=RNA-binding protein 1; Short=AtRBP1;	F0VZ11_9STRA SubName: Full=Heterogeneous nuclear ribonucleoprotein A1 putative {ECO:0000313|EMBL:CCA14026.1};	RNA-binding protein musashi/mRNA cleavage and polyadenylation factor I complex, subunit HRP1	GO:0003729,mRNA binding; GO:0003727,single-stranded RNA binding; GO:0008283,cell proliferation	RNA recognition motif. (a.k.a. RRM, RBD, or RNP domain)
Cluster-2176.0	--	--	--	--	--	--	--
Cluster-2177.0	--	--	--	--	--	--	--
Cluster-2178.0	--	--	--	--	--	--	--
Cluster-2179.0	--	--	--	--	Radixin, moesin and related proteins of the ERM family	--	Ezrin/radixin/moesin family
Cluster-218.0	--	hypothetical protein COCSUDRAFT_4914, partial [Coccomyxa subellipsoidea C-169]	--	L1JXK5_GUITH SubName: Full=Uncharacterized protein {ECO:0000313|EMBL:EKX53281.1, ECO:0000313|EnsemblProtists:EKX53281};	Predicted integral membrane protein	GO:0016021,integral component of membrane	--
Cluster-2180.0	--	--	--	--	--	--	--
Cluster-2181.0	--	hypothetical protein CDL12_18601 [Handroanthus impetiginosus]	--	A0A2G9GUX9_9LAMI SubName: Full=Uncharacterized protein {ECO:0000313|EMBL:PIN08820.1};	--	--	--
Cluster-2182.0	K00700 1,4-alpha-glucan branching enzyme [EC:2.4.1.18] | (RefSeq) hypothetical protein (A)	hypothetical protein SELMODRAFT_408534 [Selaginella moellendorffii]	--	A0A0P1AF49_9STRA SubName: Full=C-myc-binding {ECO:0000313|EMBL:CEG39484.1};	--	GO:0003713,transcription coactivator activity; GO:0006355,regulation of transcription, DNA-templated	Herpesvirus BLRF2 protein
Cluster-2183.0	--	--	--	--	--	--	--
Cluster-2184.0	K13217 pre-mRNA-processing factor 39 | (RefSeq) uncharacterized protein LOC114183870 isoform X1 (A)	hypothetical protein VITISV_031849 [Vitis vinifera]	POLR1_ARATH RecName: Full=Retrovirus-related Pol polyprotein from transposon RE1; AltName: Full=Retro element 1 {ECO:0000303|PubMed:10689195}; Short=AtRE1 {ECO:0000303|PubMed:10689195}; Includes: RecName: Full=Protease RE1; EC=3.4.23.-; Includes: RecName: Full=Reverse transcriptase RE1; EC=2.7.7.49; Includes: RecName: Full=Endonuclease RE1;	A5BSQ9_VITVI SubName: Full=Uncharacterized protein {ECO:0000313|EMBL:CAN72663.1};	FOG: Transposon-encoded proteins with TYA, reverse transcriptase, integrase domains in various combinations	GO:0004190,aspartic-type endopeptidase activity; GO:0004519,endonuclease activity; GO:0046872,metal ion binding; GO:0003676,nucleic acid binding; GO:0003964,RNA-directed DNA polymerase activity; GO:0015074,DNA integration; GO:0006310,DNA recombination	--
Cluster-2185.0	K12947 signal peptidase complex subunit 2 [EC:3.4.-.-] | (RefSeq) probable signal peptidase complex subunit 2 (A)	Signal peptidase complex, subunit SPC25 [Handroanthus impetiginosus]	SPCS2_ARATH RecName: Full=Probable signal peptidase complex subunit 2; EC=3.4.-.-; AltName: Full=Microsomal signal peptidase 25 kDa subunit; Short=SPase 25 kDa subunit;	A0A2G9HC50_9LAMI SubName: Full=Signal peptidase complex, subunit SPC25 {ECO:0000313|EMBL:PIN15099.1}; EC=3.4.21.89 {ECO:0000313|EMBL:PIN15099.1};	--	GO:0005783,endoplasmic reticulum; GO:0016021,integral component of membrane; GO:0031090,organelle membrane; GO:0005787,signal peptidase complex; GO:0008233,peptidase activity; GO:0045047,protein targeting to ER; GO:0006465,signal peptide processing	Microsomal signal peptidase 25 kDa subunit (SPC25)
Cluster-2186.0	K12486 stromal membrane-associated protein | (RefSeq) probable ADP-ribosylation factor GTPase-activating protein AGD13 (A)	uncharacterized protein LOC105177601 [Sesamum indicum]	--	A0A2G9G1R5_9LAMI SubName: Full=Uncharacterized protein {ECO:0000313|EMBL:PIM99266.1};	--	--	--
Cluster-2187.0	--	uncharacterized protein LOC105174823 isoform X1 [Sesamum indicum]	--	A0A2G9GQ45_9LAMI SubName: Full=Uncharacterized protein {ECO:0000313|EMBL:PIN07424.1};	--	--	--
Cluster-2189.0	--	--	--	--	--	--	Lipase
Cluster-219.0	--	--	--	--	--	--	--
Cluster-2190.0	--	--	--	--	--	--	WAHD domain of WASH complex
Cluster-2191.0	K21596 calmodulin-binding transcription activator | (RefSeq) uncharacterized LOC107794376 (A)	F-box/kelch-repeat protein At3g23880-like [Sesamum indicum]	FBK67_ARATH RecName: Full=F-box/kelch-repeat protein At3g23880;	A0A2G9H0U7_9LAMI SubName: Full=Uncharacterized protein {ECO:0000313|EMBL:PIN11152.1};	--	GO:0005634,nucleus; GO:0004842,ubiquitin-protein transferase activity; GO:0031146,SCF-dependent proteasomal ubiquitin-dependent protein catabolic process	F-box domain
Cluster-2192.0	--	--	--	--	--	--	--
Cluster-2193.0	--	--	--	--	--	--	--
Cluster-2194.0	--	--	--	A0A2D4BEX1_PYTIN RecName: Full=Pyruvate dehydrogenase E1 component subunit alpha {ECO:0000256|RuleBase:RU361139}; EC=1.2.4.1 {ECO:0000256|RuleBase:RU361139};	Pyruvate dehydrogenase E1, alpha subunit	--	--
Cluster-2195.0	--	--	--	--	--	--	Transcription termination and cleavage factor C-terminal
Cluster-2196.0	--	Vacuolar sorting protein VPS1, dynamin [Handroanthus impetiginosus]	DRP4C_ARATH RecName: Full=Dynamin-related protein 4C;	A0A2G9GPL2_9LAMI SubName: Full=Vacuolar sorting protein VPS1, dynamin {ECO:0000313|EMBL:PIN07241.1}; EC=3.6.5.5 {ECO:0000313|EMBL:PIN07241.1};	Vacuolar sorting protein VPS1, dynamin, and related proteins	GO:0005737,cytoplasm; GO:0005874,microtubule; GO:0005525,GTP binding; GO:0003924,GTPase activity; GO:0008017,microtubule binding; GO:0000266,mitochondrial fission	Dynamin central region
Cluster-2197.0	--	hypothetical protein MIMGU_mgv1a000229mg [Erythranthe guttata]	AB31G_ARATH RecName: Full=ABC transporter G family member 31; Short=ABC transporter ABCG.31; Short=AtABCG31; AltName: Full=Pleiotropic drug resistance protein 3;	A0A022S1E4_ERYGU SubName: Full=Uncharacterized protein {ECO:0000313|EMBL:EYU45728.1};	Pleiotropic drug resistance proteins (PDR1-15), ABC superfamily	GO:0016021,integral component of membrane; GO:0005886,plasma membrane; GO:0009506,plasmodesma; GO:0005524,ATP binding; GO:0042626,ATPase activity, coupled to transmembrane movement of substances; GO:0006855,drug transmembrane transport	--
Cluster-2197.1	--	Pleiotropic drug resistance proteins (PDR1-15), ABC superfamily [Handroanthus impetiginosus]	AB31G_ARATH RecName: Full=ABC transporter G family member 31; Short=ABC transporter ABCG.31; Short=AtABCG31; AltName: Full=Pleiotropic drug resistance protein 3;	A0A2G9HF78_9LAMI SubName: Full=Pleiotropic drug resistance proteins (PDR1-15), ABC superfamily {ECO:0000313|EMBL:PIN16189.1}; EC=3.6.3.34 {ECO:0000313|EMBL:PIN16189.1};	Pleiotropic drug resistance proteins (PDR1-15), ABC superfamily	GO:0016021,integral component of membrane; GO:0005886,plasma membrane; GO:0009506,plasmodesma; GO:0005524,ATP binding; GO:0042626,ATPase activity, coupled to transmembrane movement of substances; GO:0006855,drug transmembrane transport	ABC-2 type transporter
Cluster-2198.0	--	--	--	--	--	--	--
Cluster-2199.0	--	--	--	--	--	--	--
Cluster-220.0	--	--	--	--	--	--	--
Cluster-2200.0	--	PREDICTED: uncharacterized protein LOC105971734 [Erythranthe guttata]	--	A0A022QD24_ERYGU SubName: Full=Uncharacterized protein {ECO:0000313|EMBL:EYU25168.1};	--	GO:0016021,integral component of membrane	--
Cluster-2201.0	--	hypothetical protein CDL12_00959 [Handroanthus impetiginosus]	--	A0A2G9I947_9LAMI SubName: Full=Uncharacterized protein {ECO:0000313|EMBL:PIN26281.1};	--	--	--
Cluster-2202.0	--	uncharacterized protein LOC105176201 [Sesamum indicum]	--	A0A2G9GDX8_9LAMI SubName: Full=Uncharacterized protein {ECO:0000313|EMBL:PIN03493.1};	--	--	--
Cluster-2203.0	--	BnaA05g20650D [Brassica napus]	RDL2_ARATH RecName: Full=Probable cysteine protease RDL2 {ECO:0000305}; EC=3.4.22.- {ECO:0000305}; AltName: Full=Probable cysteine proteinase At3g19400 {ECO:0000305}; AltName: Full=RD21A-like protease 2 {ECO:0000305}; Flags: Precursor;	A0A078IAG7_BRANA SubName: Full=BnaA05g20650D protein {ECO:0000313|EMBL:CDY46178.1};	Cysteine proteinase Cathepsin L	GO:0005829,cytosol; GO:0005615,extracellular space; GO:0005764,lysosome; GO:0004197,cysteine-type endopeptidase activity; GO:0051603,proteolysis involved in cellular protein catabolic process	Cathepsin propeptide inhibitor domain (I29)
Cluster-2204.0	K23541 Ca2+/H+ antiporter, TMEM165/GDT1 family | (GenBank) pentatricopeptide (PPR) repeat protein (A)	hypothetical protein CDL12_08181 [Handroanthus impetiginosus]	PP167_ARATH RecName: Full=Pentatricopeptide repeat-containing protein At2g21090;	A0A2G9HNT4_9LAMI SubName: Full=Uncharacterized protein {ECO:0000313|EMBL:PIN19182.1};	FOG: PPR repeat	GO:0043231,intracellular membrane-bounded organelle; GO:0004519,endonuclease activity; GO:0003723,RNA binding; GO:0009451,RNA modification	--
Cluster-2205.0	K00412 ubiquinol-cytochrome c reductase cytochrome b subunit | (RefSeq) cob; apocytochrome b (A)	Apocytochrome b (mitochondrion) [Tetraselmis subcordiformis]	CYB_CYACA RecName: Full=Cytochrome b; AltName: Full=Complex III subunit 3; AltName: Full=Complex III subunit III; AltName: Full=Cytochrome b-c1 complex subunit 3; AltName: Full=Ubiquinol-cytochrome-c reductase complex cytochrome b subunit;	Q36519_TETSU RecName: Full=Cytochrome b {ECO:0000256|RuleBase:RU362117};	Cytochrome b	GO:0016021,integral component of membrane; GO:0005743,mitochondrial inner membrane; GO:0045275,respiratory chain complex III; GO:0046872,metal ion binding; GO:0008121,ubiquinol-cytochrome-c reductase activity; GO:0006122,mitochondrial electron transport, ubiquinol to cytochrome c	--
Cluster-2206.0	--	--	--	--	--	--	--
Cluster-2207.0	--	uncharacterized protein LOC105155580 [Sesamum indicum]	--	A0A2G9GA39_9LAMI SubName: Full=Uncharacterized protein {ECO:0000313|EMBL:PIN02153.1};	--	--	--
Cluster-2209.0	--	--	--	--	--	--	--
Cluster-221.0	--	--	--	--	--	--	--
Cluster-2210.0	K05681 ATP-binding cassette, subfamily G (WHITE), member 2 | (RefSeq) ATP-binding cassette, sub-family G, member 2 (A)	PREDICTED: ABC transporter G family member 11-like [Solanum tuberosum]	AB21G_ARATH RecName: Full=ABC transporter G family member 21; Short=ABC transporter ABCG.21; Short=AtABCG21; AltName: Full=White-brown complex homolog protein 21; Short=AtWBC21;	A0A1W0A307_9STRA SubName: Full=ATP-binding Cassette (ABC) Superfamily {ECO:0000313|EMBL:OQS04666.1}; Flags: Fragment;	Transporter, ABC superfamily (Breast cancer resistance protein)	GO:0016021,integral component of membrane; GO:0005886,plasma membrane; GO:0005524,ATP binding; GO:0042626,ATPase activity, coupled to transmembrane movement of substances	--
Cluster-2211.0	--	--	--	--	--	--	--
Cluster-2212.0	K13181 ATP-dependent RNA helicase DDX27 [EC:3.6.4.13] | (RefSeq) hypothetical protein (A)	hypothetical protein AXG93_3857s1050 [Marchantia polymorpha subsp. ruderalis]	RH28_ORYSJ RecName: Full=DEAD-box ATP-dependent RNA helicase 28; EC=3.6.4.13;	L1IBM1_GUITH SubName: Full=Uncharacterized protein {ECO:0000313|EMBL:EKX33294.1, ECO:0000313|EnsemblProtists:EKX33294};	ATP-dependent RNA helicase	GO:0005737,cytoplasm; GO:0005730,nucleolus; GO:0005524,ATP binding; GO:0004004,ATP-dependent RNA helicase activity; GO:0003723,RNA binding; GO:0010501,RNA secondary structure unwinding	Helicase conserved C-terminal domain
Cluster-2213.0	--	--	--	--	--	--	--
Cluster-2214.0	--	--	--	--	--	--	--
Cluster-2214.1	--	--	--	--	--	--	--
Cluster-2215.0	--	PREDICTED: ubiquitin carboxyl-terminal hydrolase 25 [Erythranthe guttata]	--	A0A022REM1_ERYGU SubName: Full=Uncharacterized protein {ECO:0000313|EMBL:EYU38213.1};	--	GO:0036459,thiol-dependent ubiquitinyl hydrolase activity; GO:0016579,protein deubiquitination; GO:0006511,ubiquitin-dependent protein catabolic process	--
Cluster-2216.0	K02929 large subunit ribosomal protein L44e | (RefSeq) hypothetical protein (A)	predicted protein [Micromonas pusilla CCMP1545]	RL36A_ARATH RecName: Full=60S ribosomal protein L36a;	A0A1D1ZKV0_9ARAE SubName: Full=60S ribosomal protein L44 {ECO:0000313|EMBL:JAT67489.1};	60S ribosomal protein L44	GO:0022625,cytosolic large ribosomal subunit; GO:0003735,structural constituent of ribosome; GO:0006412,translation	Ribosomal protein L44
Cluster-2217.0	K06127 2-methoxy-6-polyprenyl-1,4-benzoquinol methylase [EC:2.1.1.201] | (RefSeq) 2-methoxy-6-polyprenyl-1,4-benzoquinol methylase, mitochondrial (A)	2-phytyl-1,4-beta-naphthoquinone methyltransferase, chloroplastic isoform X1 [Sesamum indicum]	MENG_ARATH RecName: Full=2-phytyl-1,4-beta-naphthoquinone methyltransferase, chloroplastic {ECO:0000255|HAMAP-Rule:MF_03192}; EC=2.1.1.329 {ECO:0000255|HAMAP-Rule:MF_03192}; AltName: Full=Demethylphylloquinone methyltransferase {ECO:0000255|HAMAP-Rule:MF_03192}; AltName: Full=Menaquinone biosynthesis methyltransferase ubiE-like protein {ECO:0000255|HAMAP-Rule:MF_03192}; Flags: Precursor;	A0A022Q1Q1_ERYGU RecName: Full=2-phytyl-1,4-beta-naphthoquinone methyltransferase, chloroplastic {ECO:0000256|HAMAP-Rule:MF_03192}; EC=2.1.1.329 {ECO:0000256|HAMAP-Rule:MF_03192}; AltName: Full=Demethylphylloquinone methyltransferase {ECO:0000256|HAMAP-Rule:MF_03192}; AltName: Full=Menaquinone biosynthesis methyltransferase ubiE-like protein {ECO:0000256|HAMAP-Rule:MF_03192};	Ubiquinone biosynthesis methyltransferase COQ5	GO:0009507,chloroplast; GO:0052624,2-phytyl-1,4-naphthoquinone methyltransferase activity; GO:0042372,phylloquinone biosynthetic process	ubiE/COQ5 methyltransferase family
Cluster-2218.0	--	--	--	--	--	--	--
Cluster-2219.0	--	uncharacterized protein LOC105158471, partial [Sesamum indicum]	CIP7_ARATH RecName: Full=COP1-interacting protein 7 {ECO:0000303|PubMed:9668129};	S8CLU6_9LAMI SubName: Full=Uncharacterized protein {ECO:0000313|EMBL:EPS65746.1}; Flags: Fragment;	--	GO:0005634,nucleus; GO:0005886,plasma membrane; GO:0009718,anthocyanin-containing compound biosynthetic process; GO:0015995,chlorophyll biosynthetic process; GO:0045893,positive regulation of transcription, DNA-templated; GO:0009416,response to light stimulus; GO:0006351,transcription, DNA-templated	--
Cluster-2219.1	--	hypothetical protein CDL12_26701 [Handroanthus impetiginosus]	--	A0A2G9G6N1_9LAMI SubName: Full=Uncharacterized protein {ECO:0000313|EMBL:PIN00795.1};	--	--	--
Cluster-222.0	--	--	--	--	--	--	Spider toxin omega agatoxin/Tx1 family
Cluster-2220.0	--	--	--	--	--	--	--
Cluster-2221.0	--	--	--	--	--	--	--
Cluster-2222.0	--	--	--	--	--	--	--
Cluster-2223.0	--	PREDICTED: putative late blight resistance protein homolog R1B-8 [Erythranthe guttata]	--	A0A022Q3N0_ERYGU SubName: Full=Uncharacterized protein {ECO:0000313|EMBL:EYU21105.1};	--	GO:0043531,ADP binding; GO:0006952,defense response	Rx N-terminal domain
Cluster-2224.0	K01893 asparaginyl-tRNA synthetase [EC:6.1.1.22] | (RefSeq) asparaginyl-tRNA synthetase isoform 1 (A)	asparagine--trna ligase, cytoplasmic [Quercus suber]	SYDC1_ARATH RecName: Full=Aspartate--tRNA ligase 1, cytoplasmic {ECO:0000305}; EC=6.1.1.12 {ECO:0000305}; AltName: Full=Aspartyl-tRNA synthetase {ECO:0000305}; Short=AspRS {ECO:0000305};	A0A1D1XGT0_9ARAE SubName: Full=Putative asparagine--tRNA ligase, cytoplasmic {ECO:0000313|EMBL:JAT41576.1};	Asparaginyl-tRNA synthetase	GO:0005829,cytosol; GO:0009506,plasmodesma; GO:0004815,aspartate-tRNA ligase activity; GO:0005524,ATP binding; GO:0003677,DNA binding; GO:0046872,metal ion binding; GO:0006422,aspartyl-tRNA aminoacylation; GO:0046686,response to cadmium ion	tRNA synthetases class II (D, K and N)
Cluster-2225.0	K13137 serine-threonine kinase receptor-associated protein | (RefSeq) serine-threonine kinase receptor-associated protein-like (A)	predicted protein [Physcomitrella patens]	PRP19_ORYSJ RecName: Full=Pre-mRNA-processing factor 19 {ECO:0000305}; EC=2.3.2.27 {ECO:0000269|PubMed:19825583}; AltName: Full=Plant U-box protein 72; Short=OsPUB72; AltName: Full=RING-type E3 ubiquitin transferase PRP19 {ECO:0000305}; AltName: Full=U-box domain-containing protein 72;	A0A1D1XXS4_9ARAE SubName: Full=Serine-threonine kinase receptor-associated protein {ECO:0000313|EMBL:JAT47140.1};	Serine/threonine kinase receptor-associated protein	GO:0005634,nucleus; GO:0000974,Prp19 complex; GO:0071006,U2-type catalytic step 1 spliceosome; GO:0061630,ubiquitin protein ligase activity; GO:0004842,ubiquitin-protein transferase activity; GO:0006281,DNA repair; GO:0000349,generation of catalytic spliceosome for first transesterification step; GO:0045087,innate immune response; GO:0070534,protein K63-linked ubiquitination; GO:0016567,protein u…	--
Cluster-2226.0	--	--	--	--	--	--	--
Cluster-2227.0	--	uncharacterized protein ycf45 isoform X1 [Sesamum indicum]	YCF45_PORPU RecName: Full=Uncharacterized protein ycf45; AltName: Full=ORF565;	A0A166AJQ7_DAUCA SubName: Full=Uncharacterized protein {ECO:0000313|EMBL:KZN01368.1};	--	GO:0009507,chloroplast; GO:0005524,ATP binding; GO:0003676,nucleic acid binding	--
Cluster-2228.0	--	--	--	--	--	--	--
Cluster-2228.1	--	PREDICTED: uncharacterized protein LOC105951455 [Erythranthe guttata]	--	A0A022RWM6_ERYGU SubName: Full=Uncharacterized protein {ECO:0000313|EMBL:EYU43375.1};	--	--	--
Cluster-2229.0	--	--	--	--	--	--	--
Cluster-223.0	--	--	--	--	--	--	--
Cluster-2230.0	K00799 glutathione S-transferase [EC:2.5.1.18] | (RefSeq) glutathione S-transferase T1-like isoform X1 (A)	predicted protein [Physcomitrella patens]	GSTT1_ARATH RecName: Full=Glutathione S-transferase T1; Short=AtGSTT1; EC=2.5.1.18; AltName: Full=GST class-theta member 1; AltName: Full=Glutathione S-transferase 10;	A0A1D1ZAR3_9ARAE SubName: Full=Glutathione S-transferase 1, isoform D {ECO:0000313|EMBL:JAT63952.1}; Flags: Fragment;	Glutathione S-transferase	GO:0005737,cytoplasm; GO:0005634,nucleus; GO:0005777,peroxisome; GO:0004364,glutathione transferase activity; GO:0004601,peroxidase activity; GO:0006749,glutathione metabolic process; GO:0009407,toxin catabolic process	Glutathione S-transferase, N-terminal domain
Cluster-2231.0	K01412 mitochondrial-processing peptidase subunit alpha [EC:3.4.24.64] | (RefSeq) probable mitochondrial processing peptidase alpha subunit (A)	mitochondrial-processing peptidase subunit alpha [Rattus norvegicus]	MPPA1_ARATH RecName: Full=Probable mitochondrial-processing peptidase subunit alpha-1, mitochondrial; EC=3.4.24.64; AltName: Full=Alpha-MPP 1; Flags: Precursor;	A0A0M0J5S0_9EUKA SubName: Full=Mitochondrial processing peptidase {ECO:0000313|EMBL:KOO21553.1};	Mitochondrial processing peptidase, alpha subunit	GO:0009507,chloroplast; GO:0016020,membrane; GO:0005743,mitochondrial inner membrane; GO:0005750,mitochondrial respiratory chain complex III; GO:0005739,mitochondrion; GO:0009536,plastid; GO:0005774,vacuolar membrane; GO:0005524,ATP binding; GO:0004222,metalloendopeptidase activity; GO:0016491,oxidoreductase activity; GO:0008270,zinc ion binding; GO:0006627,protein processing involved in protein …	--
Cluster-2232.0	--	--	--	--	--	--	--
Cluster-2233.0	K02978 small subunit ribosomal protein S27e | (RefSeq) 40S ribosomal protein S27-2 (A)	40S ribosomal protein S27-2 [Prunus persica]	RS272_ARATH RecName: Full=40S ribosomal protein S27-2;	D7FUE0_ECTSI RecName: Full=40S ribosomal protein S27 {ECO:0000256|RuleBase:RU000671};	40s ribosomal protein S27	GO:0005618,cell wall; GO:0022626,cytosolic ribosome; GO:0022627,cytosolic small ribosomal subunit; GO:0009506,plasmodesma; GO:0042788,polysomal ribosome; GO:0005840,ribosome; GO:0046872,metal ion binding; GO:0003735,structural constituent of ribosome; GO:0000028,ribosomal small subunit assembly; GO:0006412,translation	--
Cluster-2234.0	K13412 calcium-dependent protein kinase [EC:2.7.11.1] | (RefSeq) calcium-dependent protein kinase 20-like (A)	PREDICTED: calcium-dependent protein kinase 20-like [Ipomoea nil]	CDPK1_ARATH RecName: Full=Calcium-dependent protein kinase 1; Short=AtCDPK 1; Short=CDPK 1; EC=2.7.11.1; AltName: Full=Calcium-dependent protein kinase isoform AK1;	A0A251VRE6_HELAN SubName: Full=Putative EF-hand domain pair {ECO:0000313|EMBL:OTG38115.1};	Ca2+/calmodulin-dependent protein kinase, EF-Hand protein superfamily	GO:0005634,nucleus; GO:0005778,peroxisomal membrane; GO:0005777,peroxisome; GO:0005524,ATP binding; GO:0005509,calcium ion binding; GO:0010857,calcium-dependent protein kinase activity; GO:0009931,calcium-dependent protein serine/threonine kinase activity; GO:0005516,calmodulin binding; GO:0004683,calmodulin-dependent protein kinase activity; GO:0004674,protein serine/threonine kinase activity; G…	Protein kinase domain
Cluster-2235.0	K16292 KDEL-tailed cysteine endopeptidase [EC:3.4.22.-] | (RefSeq) vignain-like (A)	predicted protein [Hordeum vulgare subsp. vulgare]	ORYC_ORYSJ RecName: Full=Oryzain gamma chain; EC=3.4.22.-; Flags: Precursor;	F2E5Q3_HORVV SubName: Full=Predicted protein {ECO:0000313|EMBL:BAK02675.1};	Cysteine proteinase Cathepsin L	GO:0005615,extracellular space; GO:0005764,lysosome; GO:0004197,cysteine-type endopeptidase activity; GO:0006955,immune response; GO:0051603,proteolysis involved in cellular protein catabolic process	Papain family cysteine protease
Cluster-2236.0	--	PREDICTED: VQ motif-containing protein 22 [Erythranthe guttata]	VQ22_ARATH RecName: Full=VQ motif-containing protein 22 {ECO:0000303|PubMed:22535423}; Short=AtVQ22 {ECO:0000303|PubMed:22535423};	A0A022RV53_ERYGU SubName: Full=Uncharacterized protein {ECO:0000313|EMBL:EYU42830.1};	--	GO:0005634,nucleus	VQ motif
Cluster-2237.0	K06961 ribosomal RNA assembly protein | (RefSeq) hypothetical protein (A)	hypothetical protein GPECTOR_2g1502 [Gonium pectorale]	--	L1IRN9_GUITH RecName: Full=KRR1 small subunit processome component {ECO:0000256|PIRNR:PIRNR006515}; AltName: Full=KRR-R motif-containing protein 1 {ECO:0000256|PIRNR:PIRNR006515};	rRNA processing protein	GO:0030529,NA; GO:0005730,nucleolus; GO:0003723,RNA binding; GO:0006364,rRNA processing	--
Cluster-2238.0	--	--	--	--	--	--	F-box associated
Cluster-2239.0	--	--	--	--	--	--	--
Cluster-224.0	K01183 chitinase [EC:3.2.1.14] | (RefSeq) hypothetical protein (A)	hypothetical protein CICLE_v10008669mg [Citrus clementina]	CHIC_ARATH RecName: Full=Class V chitinase {ECO:0000303|PubMed:22936594}; Short=AtChiC {ECO:0000303|PubMed:22936594}; EC=3.2.1.14 {ECO:0000269|PubMed:21390509, ECO:0000269|PubMed:22936594}; Flags: Precursor;	A0A196S794_BLAHN SubName: Full=Glycoside hydrolase 18 {ECO:0000313|EMBL:OAO12908.1};	Chitinase	GO:0005618,cell wall; GO:0005576,extracellular region; GO:0008061,chitin binding; GO:0004568,chitinase activity; GO:0008843,endochitinase activity; GO:0035885,exochitinase activity; GO:0005975,carbohydrate metabolic process; GO:0006032,chitin catabolic process; GO:0009737,response to abscisic acid; GO:0009753,response to jasmonic acid; GO:0009651,response to salt stress	Glycosyl hydrolases family 18
Cluster-2240.0	--	--	--	--	GMP synthase	--	--
Cluster-2241.0	--	--	--	--	--	--	--
Cluster-2241.1	--	--	--	--	Tetraspanin family integral membrane protein	--	Tetraspanin family
[truncated: 73,681 more rows]

## Sheet: Table S5
	Table S5 The Go terms enriched by the DEGs
[truncated: 4,203 more rows]

## Sheet: Table S6
	Table S6 The KEGG enriched pathway by DEGs
[truncated: 136 more rows]

[truncated: 2 more sheets: Table S7, Table S8]
